# Supplementary material for: Application of large language model combined with retrieval enhanced generation technology in digestive endoscopic nursing
Source: Front Med (Lausanne). 2024 Nov 6;11:1500258. doi: 10.3389/fmed.2024.1500258 (PMC11577783; doi:10.3389/fmed.2024.1500258)
Supplement: Supplementary file 1 [file Table_1.XLSX]

## Sheet: Sheet1
prompt	Endo-Chat	ChatGPT	acc	detail
The diagnosis and differential diagnosis of hiatal hernia primarily consider the following clinical manifestations and auxiliary examination results:	Hiatal hernia, commonly referred to as diaphragmatic hernia, is a condition where visceral organs enter the thoracic cavity through an abnormal opening in the diaphragm. When diagnosing and differentiating hiatal hernia, the following clinical manifestations and auxiliary examination results are primarily considered: Clinical Manifestations: - Chest pain: Patients may experience chest pain, espec…	Inguinal hernia is a common type of hernia in the inguinal area, and its diagnosis and differential diagnosis primarily consider the following clinical manifestations and auxiliary examination results: 1. Clinical Manifestations: - A noticeable lump or bulge in the inguinal area - The patient may experience pain, discomfort, or tenderness - The lump may increase in size during activity and decrea…	1	1
CT and MRI can provide the following information for the examination of retroperitoneal tumors:	CT (Computed Tomography) and MRI (Magnetic Resonance Imaging) provide the following key information when examining retroperitoneal tumors: 1. **Localization and Size**: CT and MRI can accurately locate the position and size of retroperitoneal tumors and their relationship to surrounding organs, helping doctors determine whether the tumor is confined to the retroperitoneal space or has invaded oth…	For the examination of retroperitoneal tumors, both CT (Computed Tomography) and MRI (Magnetic Resonance Imaging) are commonly used imaging modalities. They each provide the following information: CT (Computed Tomography): 1. Offers detailed anatomical structural information, capable of showing the location, size, and relationship of the tumor to surrounding tissues. 2. Helps assess the density a…	1	1
Endoscopic and endoscopic ultrasonography examinations play what role in the diagnosis and evaluation of gastroenteropancreatic neuroendocrine tumors?	Endoscopic and endoscopic ultrasonography (EUS) examinations are crucial in the diagnosis and evaluation of gastroenteropancreatic neuroendocrine tumors (GEP-NETs). They provide detailed imaging information that helps doctors identify the location, size, number, and relationship of tumors with surrounding tissues. Their specific roles are as follows: 1. **Diagnosis**: Endoscopic procedures, such …	Gastroenteropancreatic neuroendocrine tumors are a rare type of tumor, and endoscopic and endoscopic ultrasonography examinations play a very important role in their diagnosis and evaluation. The specific roles include: 1. Detection of Lesions: Endoscopic examination allows for direct visualization of abnormal lesions on the surface of the gastrointestinal mucosa, including masses, ulcers, nodule…	1	1
What is the function of the small intestine in nutrient absorption, and which substances are primarily absorbed in different segments of the small intestine?	The small intestine is the primary site for nutrient absorption in the human digestive tract. It has a vast absorption area, which is greatly increased by the structures of villi and microvilli. The small intestine is mainly responsible for absorbing nutrients that have been digested in the stomach and pancreas, including: 1. Proteins: Under the digestive action of the stomach and small intestine…	The small intestine plays a crucial role in the absorption of nutrients. Its main functions include the digestion and absorption of nutrients, transporting them into the body for energy and the maintenance of cellular functions. The different segments of the small intestine are primarily responsible for the absorption of the following nutrients: 1. Duodenum: Mainly absorbs glucose, amino acids, f…	1	1
The characteristics and manifestations of Wilson's disease are as follows:	Hepatolenticular degeneration, also known as Wilson's disease, is a rare genetic disorder characterized by a disorder of copper metabolism leading to the accumulation of copper in the body, particularly affecting the liver and nervous system. Its characteristics and manifestations may include, but are not limited to, the following points: 1. Liver Symptoms: Early signs may include liver dysfuncti…	Hepatolenticular degeneration (Wilson's disease) is an autosomal recessive genetic disorder characterized by a metabolic disorder of copper in the liver, leading to the accumulation of copper in the liver and involvement of other organs. Its characteristics and manifestations include: 1. Liver Symptoms: Liver involvement is a primary manifestation of Wilson's disease, including abnormal liver fun…	1	1
How to determine if gastrointestinal bleeding has stopped, and what are its clinical manifestations?	Determining whether gastrointestinal bleeding has stopped typically requires a comprehensive assessment of clinical manifestations, physical signs, and laboratory test results. Here are some possible indicators and clinical manifestations: 1. Improvement in clinical symptoms: If the gastrointestinal bleeding has stopped, the patient may experience a reduction or cessation of hematemesis or melena…	The cessation of gastrointestinal bleeding typically requires a comprehensive assessment of multiple indicators. Here are some commonly used methods and clinical manifestations: 1. Observation of symptom improvement: After gastrointestinal bleeding has stopped, patients usually experience a reduction or absence of severe abdominal pain or discomfort, and symptoms such as hematemesis and melena ar…	1	1
What are the main types and characteristics of inflammatory bowel disease?	Inflammatory Bowel Disease (IBD) is a group of chronic inflammatory diseases that primarily affect the digestive tract, mainly including two major types: 1. **Crohn's Disease (CD)**: Crohn's disease can affect any part of the digestive tract from the mouth to the anus, but it most commonly affects the terminal ileum and colon. Its characteristics include: - Non-continuous inflammation, meaning th…	Inflammatory Bowel Disease (IBD) is a group of chronic inflammatory diseases, primarily including Ulcerative Colitis (UC) and Crohn's Disease. Their main characteristics and differences are as follows: 1. Ulcerative Colitis (UC): - Inflammation is limited to the colonic mucosal layer and submucosa. - Typically spreads from the rectum upward, presenting as continuous lesions. - Main symptoms inclu…	1	1
Why do patients with acute pancreatitis easily develop bacterial and fungal infections, and when do these infections commonly occur? What are the manifestations?	In the complications of acute pancreatitis, patients are prone to bacterial and fungal infections mainly due to the inflammatory response leading to intestinal flora imbalance and increased intestinal permeability, which allows bacteria or fungi from the intestines to enter the bloodstream and cause infections. Additionally, the decreased immune function during the process of pancreatic inflammat…	Acute pancreatitis is a serious condition where patients are prone to bacterial and fungal infections primarily due to the inflammatory response leading to a decrease in immune function, impaired intestinal barrier function, and the provision of a favorable environment for bacterial growth by necrotic pancreatic tissue. Infections often occur within 48-72 hours after the onset of acute pancreatit…	0	0
The classifications of cholestatic jaundice are as follows:	Cholestatic jaundice, also known as obstructive jaundice, is primarily classified into two major categories: intrahepatic cholestasis and extrahepatic cholestasis. Intrahepatic cholestasis usually results from liver cell diseases, such as hepatitis, cirrhosis, intrahepatic bile duct stones, tumor compression, or intrahepatic cholangitis, which obstruct the excretion of bile within the liver. Extr…	Cholestatic jaundice can be divided into two categories: obstructive jaundice and non-obstructive jaundice. 1. Obstructive jaundice: This type of jaundice is mainly caused by the obstruction of the bile duct due to stones, tumors, inflammation, etc., which prevents the normal excretion of bile. Common causes include bile duct stones, cholangiocarcinoma, cholecystitis, and cholangitis. 2. Non-obst…	1	1
What are the indications and surgical methods for the surgical treatment of liver abscesses?	Surgical treatment for liver abscess is considered when medical treatment is ineffective or there are complications. The indications for surgery include: 1. The abscess is in a location that is not conducive to puncture drainage, such as near large blood vessels or bile ducts. 2. The abscess is large, with a diameter exceeding 10 centimeters, and medical treatment is ineffective. 3. The abscess i…	Liver abscess refers to a pyogenic infection occurring within the liver tissue. Clinically, it is mostly treated with antibiotics, but surgical treatment may be necessary for complex cases or when antibiotic therapy is ineffective. The following are the indications and common surgical methods for the surgical treatment of liver abscess: 1. Indications: - The diameter of the liver abscess exceeds …	1	1
Damage to the esophageal mucosal barrier function what effect does it have on gastroesophageal reflux disease?	Damage to the esophageal mucosal barrier function plays a key role in Gastroesophageal Reflux Disease (GERD). The esophageal mucosal barrier includes physical barriers (such as the mucus layer and epithelial cells) and chemical barriers (such as pH regulation and antimicrobial activity). When this barrier is compromised, the main manifestations include a reduction in the mucus layer, disruption o…	Damage to the esophageal mucosal barrier significantly impacts Gastroesophageal Reflux Disease (GERD). This barrier serves as a protective layer, preventing the backflow of stomach acid and digestive enzymes into the esophagus, thereby safeguarding the esophageal mucosa from harm. When the function of this barrier is compromised, it becomes easier for stomach acid and other contents to reflux int…	1	1
What are the diagnostic criteria for acute hemorrhagic necrotizing enteritis and the diseases to be differentiated?	Acute hemorrhagic necrotizing enteritis, also known as acute necrotizing enteritis or NEC (Necrotizing Enterocolitis), is a severe intestinal disease that primarily occurs in newborns and premature infants but can also affect adults. The diagnostic criteria and diseases to be differentiated include the following aspects: Diagnostic Criteria: 1. Clinical presentation: Patients often exhibit sympto…	The diagnostic criteria for acute hemorrhagic necrotizing enteritis primarily include: 1. Clinical presentation: Acute onset with common symptoms such as abdominal pain, bloating, nausea, vomiting, and diarrhea; severe cases may present with fever, shock, and other symptoms. 2. Imaging examination: Abdominal CT scans can reveal bowel dilatation, fluid accumulation, gas collection, and thickened b…	1	1
When portal vein thrombosis occurs, how should it be treated and managed?	Portal vein thrombosis is a serious medical condition that typically requires a multidisciplinary approach to treatment. The main goals of treatment are to prevent the further expansion of the thrombus, alleviate symptoms, restore blood flow in the portal vein, and prevent complications such as splenomegaly, gastrointestinal bleeding, and hepatic encephalopathy. Treatment methods may include the …	Portal vein thrombosis is a serious condition that requires prompt treatment and management to prevent complications. Here are the treatment and management methods for portal vein thrombosis: 1. Anticoagulation therapy: The primary goal of treating portal vein thrombosis is to prevent the further expansion of the thrombus and the prevention of thrombus detachment. Commonly used anticoagulant drug…	1	1
What are the metabolic and nutritional functions of the gut microbiota, and how do they impact the intestines and overall health?	The gut microbiota plays a crucial role in human health, and their metabolic and nutritional functions mainly include the following aspects: 1. **Breakdown and absorption of nutrients**: The gut microbiota can break down polysaccharides, fibers, and some proteins in food that the human body cannot directly digest, converting them into absorbable short-chain fatty acids (such as butyrate, acetic a…	The gut microbiota plays a vital role in the body by performing important metabolic and nutritional functions, mainly including the following aspects: 1. Digestive assistance: The gut microbiota can break down polysaccharides such as cellulose and hemicellulose that are difficult to digest in food, improving the digestibility and absorption of food, and producing beneficial short-chain fatty acid…	1	1
The main characteristics of eosinophilic gastroenteritis and the commonly affected areas are what?	Eosinophilic Gastroenteritis (EGE) is a relatively rare disease characterized by abnormal infiltration of eosinophils in the gastrointestinal tract. Its main characteristics and commonly affected areas are as follows: 1. **Main Characteristics**: - Eosinophilia: A significant number of eosinophils are found infiltrating the gastrointestinal tissue. - Chronic Inflammatory Response: The disease typ…	Eosinophilic gastroenteritis is a rare chronic inflammatory disease characterized by the presence of a large number of eosinophils infiltrating the gastrointestinal mucosal tissue. Commonly affected areas include the stomach, duodenum, and small intestine. Patients may experience symptoms such as upper abdominal pain, indigestion, diarrhea, and blood in the stool. Diagnosis requires confirmation …	1	1
Primary sclerosing cholangitis (PSC) is characterized by what features, complications, and associated diseases?	Primary sclerosing cholangitis (PSC) is a chronic, progressive bile duct inflammation characterized by fibrosis and sclerosis of the intrahepatic and/or extrahepatic bile ducts, leading to cholestasis. The exact cause of this disease is unknown but may involve an autoimmune response. Some of the main features of PSC include: 1. **Inflammation and fibrosis of the bile ducts**: PSC patients experie…	Primary sclerosing cholangitis (PSC) is a chronic, progressive bile duct disease with the following characteristics, complications, and associated diseases: Characteristics: 1. PSC primarily involves the intrahepatic and/or extrahepatic bile ducts, leading to ductal inflammation and fibrosis. 2. It can present as bile duct narrowing and obstruction, resulting in cholestasis and ductal dilation. 3…	0	1
In the treatment of hepatic encephalopathy, how to inhibit the growth of intestinal bacteria, and what is the role of probiotics?	In the treatment of hepatic encephalopathy, inhibiting the growth of intestinal bacteria is one of the important strategies, as an excessive amount of intestinal bacteria can produce ammonia and other neurotoxins, which can enter the bloodstream through the intestines and potentially exacerbate brain lesions. Typically, the following measures can be used to inhibit the growth of intestinal bacter…	Hepatic encephalopathy is a brain dysfunction disease caused by the decline of liver function, and its pathogenesis is related to the entry of toxins and ammonia produced by intestinal bacteria into the brain through the portal system. Therefore, inhibiting the growth of intestinal bacteria is one of the important treatment strategies in the management of hepatic encephalopathy. To inhibit the gr…	1	1
Wittmann's classification of peritonitis is as follows: "How does Wittmann classify peritonitis?"	Wittmann's classification of peritonitis is based on the etiology and clinical features of peritonitis, dividing it into three categories: 1. Bacterial Peritonitis: This is the most common type, caused by bacterial infection, typically associated with intra-abdominal sources of infection such as appendicitis, cholecystitis, or gastrointestinal perforation. Bacterial peritonitis usually presents w…	Wittmann categorizes peritonitis into primary and secondary types. Primary peritonitis refers to inflammation caused by direct invasion of the peritoneum by intra-abdominal infection, with common causes including cholecystitis, appendicitis, etc. Secondary peritonitis is inflammation of the abdominal peritoneum caused by the spread of infection from other sites, such as gastrointestinal perforati…	0	1
The common population, pathological types, and treatment methods for liver sarcoma are what?	Hepatic sarcoma, also known as malignant mesenchymal tumor of the liver, is a relatively rare liver tumor primarily composed of mesenchymal tissue, including connective and muscle tissue. It usually occurs in adults but can also affect children. The pathological types of liver sarcoma are varied, including rhabdomyosarcoma, leiomyosarcoma, fibrosarcoma, angiosarcoma, and others, with each type of…	Hepatic sarcoma is a malignant tumor that commonly occurs in adults, particularly in males. The pathological types include hepatocellular carcinoma, cholangiocarcinoma, and mixed hepatocellular carcinoma, among others. Treatment methods mainly include surgical resection, liver transplantation, chemotherapy, targeted therapy, and radiotherapy. Individualized treatment plans should be formulated ba…	1	1
For irritable bowel syndrome, how do probiotics work and what is their role in treatment?	Probiotics play a certain role in the management of Irritable Bowel Syndrome (IBS). Although specific provisions are not mentioned, based on existing research and clinical practice, we can understand the following: 1. Regulation of the intestinal microecology: Probiotics are a type of beneficial live bacteria for the host. They can regulate the balance of the intestinal flora, increase the number…	Irritable Bowel Syndrome (IBS) is a common disorder of肠道functional disorder, characterized by symptoms such as abdominal pain, bloating, diarrhea, or constipation. Probiotics are beneficial live bacteria preparations that can function by regulating the balance of the intestinal flora, enhancing the barrier function of the intestinal mucosa, and modulating the immune system. The role of probiotics…	0	1
Arterial catheter chemotherapy plays what role in the treatment of pancreatic cancer?	Arterial catheter chemotherapy primarily functions in the treatment of pancreatic cancer by directly delivering chemotherapy drugs to the artery where the tumor is located, thereby increasing the concentration of the drugs in the tumor area and enhancing the killing effect on cancer cells. This method is known as regional chemotherapy, which may reduce the side effects on other healthy tissues of…	Arterial cannulation chemotherapy is a method of treating pancreatic cancer, which works by delivering chemotherapy drugs directly into the arteries that supply the blood to pancreatic cancer, thereby increasing the concentration of the drug in the tumor tissue, reducing damage to healthy tissue, and enhancing the treatment effect. Through arterial cannulation chemotherapy, the drug can target tu…	1	1
What is the role of ursodeoxycholic acid (UDCA) in the treatment of primary biliary cirrhosis, and how is its response to treatment assessed?	he main role of ursodeoxycholic acid (UDCA) in the treatment of primary biliary cirrhosis is to improve the mobility of bile and reduce cholestasis, thereby slowing the progression of the disease and possibly improving liver function. UDCA can stabilize the micromicelles of bile acids, reduce the toxic effects of bile acids, protect liver cells, reduce inflammatory responses, and may prevent or d…	The role of ursodeoxycholic acid (UDCA) in the treatment of primary biliary cirrhosis (PBC) includes reducing the toxic effects of bile acids, improving liver function, slowing disease progression, and prolonging patient survival. UDCA can promote the excretion of bile acids and reduce the accumulation of bile acids in the liver and biliary tract, thereby reducing the damage of liver cells. In ad…	1	1
What are the genetic factors of colorectal cancer, and what are the two genetic syndromes?	The occurrence of colorectal cancer is indeed related to genetic factors. Certain genetic syndromes are associated with a significantly increased risk of colorectal cancer. Two of the main inherited syndromes are: 1. Familial adenomatous polyposis (FAP): This is a rare genetic disease in which patients develop a large number of polyps, usually in their teenage years, and almost 100% of them devel…	Genetic factors in colorectal cancer include family history, genetic mutations, and hereditary syndromes. Two common inherited syndromes are Lynch syndrome and familial adenopathic polyposis (FAP). 1. Lynch syndrome (also known as HNPCC) is a common hereditary colorectal cancer syndrome caused by mutations in genes such as MLH1, MSH2, MSH6, and PMS2. Patients with Lynch syndrome are at increased …	0	1
What abnormalities may be associated with pancreatic cancer in people with diabetes?	People with diabetes may be associated with pancreatic cancer if they have the following abnormalities: 1. Sudden exacerbation of diabetes symptoms: Pancreatic cancer may lead to increased insulin resistance, making diabetes symptoms suddenly worse, despite no significant changes in diet and exercise habits. 2. New-onset diabetes: Pancreatic cancer may cause damage to pancreatic β islet cells, ca…	Pancreatic cancer may be associated with pancreatic cancer in people with diabetes who have the following abnormalities: 1. New-onset diabetes: Sudden onset of diabetes, especially in patients with advanced onset or non-obesity, may be one of the early manifestations of pancreatic cancer. 2. Refractory diabetes: Diabetes mellitus that is insensitive or intolerant to oral medications or insulin th…	0	1
What markers may be abnormally elevated in laboratory tests for malignant peritoneal mesothelioma?	Laboratory tests for malignant peritoneal mesothelioma may be abnormally elevated on a number of markers, which often include, but are not limited to: 1. Blood tests: White blood cell counts, especially neutrophils, may increase in the blood due to malignant tumors that may lead to an inflammatory response. In addition, due to tumor wasting and malnutrition, hemoglobin and red blood cell counts m…	Laboratory tests for malignant peritoneal mesothelioma may show abnormally elevated levels of the following: 1. Tumor markers: malignant peritoneal mesothelioma often leads to an increase in serum tumor markers such as CA-125 and CEA. 2. C-reactive protein: Patients with malignant peritoneal mesothelioma often have an inflammatory response, and C-reactive protein levels may be elevated. 3. Blood …	1	1
What are the common clinical symptoms and metabolic problems in patients with decompensated cirrhosis?	Decompensated cirrhosis is the advanced stage of the development of cirrhosis, when the function of the liver has been significantly reduced, and patients will develop a series of clinical symptoms and metabolic problems. Common symptoms and metabolic abnormalities include: 1. Ascites: Patients with decompensated cirrhosis often have ascites, which is due to portal hypertension and hypoproteinemi…	In decompensated cirrhosis, common clinical signs include: 1. Ascites: Ascites accumulates in the abdominal cavity due to portal hypertension. 2. Bloating and abdominal discomfort: caused by ascites and enlarged liver pressing on other organs. 3. Palmar and spider angiomata: Patients with cirrhosis often experience redness and protrusions in the palms, as well as dilated blood vessels on the skin…	1	1
CT and MRI for retroperitoneal fibrosis What are the main findings and roles in ?	CT (computed tomography) and MRI (magnetic resonance imaging) both play an important role in retroperitoneal fibrosis testing, but their main findings and roles are slightly different: 1. CT Scan: CT can provide detailed anatomical images of the retroperitoneal region and is particularly useful for finding adipose tissue, bone structure, and hardened fibrotic tissue. In retroperitoneal fibrosis, …	CT (computed tomography) and MRI (magnetic resonance imaging) are commonly used imaging tests in the examination of retroperitoneal fibrosis. They can help doctors determine the extent and location of retroperitoneal fibrosis to guide treatment and assess disease progression. Key findings and effects include: 1. CT scan: - CT can show the density and morphology of retroperitoneal fibrosis and hel…	1	1
What are the complications after proximal gastrectomy and how are they managed?	Complications after proximal gastrectomy include, but are not limited to: 1. Digestive and absorption disorders: Since most of the stomach is removed, patients may experience a decrease in the secretion of digestive enzymes, resulting in fat malabsorption, manifested as diarrhea, weight loss, etc. Management includes dietary modification, eating smaller, more frequent meals, avoiding fatty foods,…	Complications that may occur after proximal gastrectomy include: 1. Postoperative infection: Infection at the surgical site or other sites is a relatively common complication. Management includes antibiotics to treat the infection. 2. Leaky gastrointestinal tract: Leakage may occur at the gastrointestinal anastomosis after surgery, resulting in leakage of digestive juices into the abdominal cavit…	1	1
What is Celiac Compartment Syndrome? What are the clinical manifestations and principles of treatment	Abdominal compartment syndrome (ACS) is a clinicopathological condition in which abdominal organ dysfunction and/or circulatory disorders occur due to persistently elevated intra-abdominal pressure. This condition usually occurs in the setting of acute abdominal inflammation, trauma, bleeding, ascites, large accumulation of fluid in the abdominal cavity, after abdominal surgery, or abdominal tumo…	Celiac compartment syndrome is a rare but serious disease, mainly due to increased pressure in the abdominal cavity, which leads to dysfunction of various organs in the abdominal cavity and blood circulation disorders, which in turn affects the function of organs throughout the body. The main clinical manifestations include abdominal distention, vomiting, distention, dyspnea, tachycardia, hypoten…	1	1
For moderate to severe acute pancreatitis and severe acute pancreatitis, what are the functions and methods of the use of traditional Chinese medicine Dachengqi decoction and raw rhubarb?	The application of Dachengqi decoction and raw rhubarb in the treatment of severe acute pancreatitis and severe acute pancreatitis in traditional Chinese medicine is mainly based on their effects of diarrhoea, cleansing the intestines and detoxifying. Traditional Chinese medicine believes that acute pancreatitis is often caused by factors such as uncontrolled diet, dampness and heat, or poor mood…	Moderate to severe acute pancreatitis and severe acute pancreatitis are severe pancreatitis and require close monitoring and treatment in the hospital. Traditional Chinese medicines Da Cheng Qi Tang and Raw Rhubarb are used in traditional Chinese medicine to treat symptoms such as dampness and heat, but in modern medicine, there is not enough evidence to support their effectiveness in the treatme…	2	1
What are the therapeutic effects and potential applications of fecal microbial transplantation, and what are the key issues that need to be addressed in practice?	Fecal Microbiota Transplantation (FMT) is an innovative treatment that restores the balance of the gut microbiota of a healthy donor by transplanting the gut microbiota into the patient. This approach has shown significant efficacy in the treatment of specific intestinal diseases, particularly Clostridium difficile infection (CDI). In some studies, the success rate of fecal transplantation can re…	Fecal Microbiota Transplantation (FMT) is a treatment that restores the balance and function of the gut microbiota by transplanting the microbiota from the feces of healthy people into patients suffering from intestinal microbiota imbalance. The therapeutic effect of fecal bacteria transplantation is mainly reflected in the following aspects: 1. Treatment of refractory and recurrent Clostridium d…	1	1
What are the characteristics and principles of treatment of empty and ileal diverticulum?	Jejunal and ileal diverticulum are sac-like structures formed by the local mucosa and submucosa in the wall of the small intestine that protrude outside the intestinal lumen. These diverticula may be asymptomatic, but in some cases, they may cause complications such as inflammation, bleeding, or obstruction. Jejunal diverticulum is relatively rare, whereas ileal diverticulum is more common, espec…	Jejunal diverticulum refers to a sac-like protrusion formed by the mucosa and mucosal layer of the small intestine through the abdominal cavity and muscle layer, and is a relatively common small intestinal disease. An ileal diverticulum is a diverticulum that occurs in the ileum. Features of jejunal and ileal diverticulum include: 1. Most patients are asymptomatic, and occasionally have non-speci…	1	1
What are the characteristic endoscopic and radiographic manifestations of intestinal tuberculosis and how can it be distinguished from CD?	Characteristic endoscopic and radiographic findings of intestinal tuberculosis may include the following: 1. Endoscopic findings: Intestinal tuberculosis usually presents as segmental or diffuse intestinal inflammation, with mucosal edema, ulcers, polypoid changes or strictures. Ulcers are usually circular or "jumping" in distribution, with irregular edges and may have yellow or off-white dischar…	Characteristic endoscopic and radiographic findings of intestinal tuberculosis include the following: 1. Endoscopic findings: Common endoscopic findings of intestinal tuberculosis include ulcers, strictures, masses and inflammatory polyps. Ulcers may be linear, ring-shaped, or irregular, with irregular erosions at the edges. Strictures are common in the ileocecal region and colon and can cause ob…	1	1
What systemic diseases can cause gastrointestinal bleeding?	There are many types of gastrointestinal bleeding that can be caused by systemic disorders, often by affecting the integrity of blood vessels, coagulation mechanisms, or the structure of the gastrointestinal tract itself. Here are some common systemic diseases that can cause gastrointestinal bleeding: 1. **Blood diseases**: such as thrombocytopenic purpura (reducing platelets leading to bleeding …	There are many reasons why systemic diseases can cause gastrointestinal bleeding, and here are some of the most common ones: 1. Peptic ulcers: Peptic ulcers, including gastric ulcers and duodenal ulcers, are one of the common causes of gastrointestinal bleeding. 2. Cirrhosis: Cirrhosis is a disease in which severe fibrosis and structural changes occur in liver tissue, which can lead to portal hyp…	1	1
What is malabsorption syndrome and what are its main clinical manifestations and classification	Malabsorption syndrome is a clinicopathologic syndrome characterized by impaired normal absorption of food nutrients by the small intestine. This condition can cause the body to not adequately absorb fats, proteins, carbohydrates, and certain vitamins and minerals. The main clinical manifestations include: 1. Indigestion: such as diarrhea, greasy stools (steatorrhea), bloating, and abdominal pain…	Malabsorption syndrome refers to the malabsorption of nutrients due to impaired absorption of nutrients by the intestines. The main clinical manifestations include dyspepsia, diarrhea, weight loss, anemia, malnutrition, etc. Depending on the etiology and pathophysiology, malabsorption syndromes can be divided into the following categories: 1. Intestinal mechanical malabsorption: such as small int…	1	1
What are the measures for the prevention and treatment of bleeding in patients with liver failure?	Measures to prevent bleeding in patients with liver failure often involve multifaceted management, including pharmacotherapy, supportive care, and possibly surgical intervention. As there are no directly cited knowledge provisions, the following is based on general medical knowledge: 1. **Medication**: - Clotting factors: Liver failure may cause a disorder in the coagulation mechanism, so transfu…	Bleeding is a common and serious complication in patients with liver failure. Measures to prevent and treat bleeding in people with liver failure include the following: 1. Close monitoring: Regularly monitor the patient's blood indicators such as coagulation function, platelet count and red blood cell count to detect bleeding tendency in time. 2. Coagulation function support: According to the pat…	1	1
What physical factors may contribute to the development of chronic gastritis?	The occurrence of chronic gastritis may be related to a variety of physical factors. These factors may include: 1. Irregular long-term food intake: Irregular eating habits, such as frequent overeating or prolonged fasting, may cause persistent irritation to the gastric mucosa, leading to chronic inflammation. 2. Excessive alcohol consumption: Excessive alcohol consumption can directly damage the …	The occurrence of chronic gastritis can be influenced by a variety of physical factors, including: 1. Excessively hot or cold food: Long-term intake of excessively hot or cold food may irritate the gastric mucosa, leading to inflammation of the gastric mucosa, which in turn can develop into chronic gastritis. 2. Coarse or indigestible food: Intake of indigestible food, such as too much spicy food…	1	1
What diseases may be associated with intestinal dysbiosis?	Intestinal dysbiosis, also known as intestinal microbiota imbalance, may be associated with the occurrence and progression of a variety of diseases. These conditions include, but are not limited to: 1. Inflammatory bowel disease (IBD): As in Crohn's disease and ulcerative colitis, an imbalance in the gut microbiota can lead to an abnormal intestinal immune response, triggering chronic inflammatio…	Dysbiosis of the gut flora has been linked to many diseases, some of the main ones include: 1. Inflammatory diseases of the intestine: such as ulcerative colitis and Crohn's disease, these diseases are related to the imbalance of the intestinal flora, which may be due to an abnormal response of the immune system to the microbiota. 2. Intestinal infections: such as bacterial enteritis, viral enter…	1	1
When the intestinal microenvironment is disturbed, how does the body self-regulate to restore the balance of the microflora, and what are the transformation phenomena between the microbiota?	When the intestinal microenvironment is disrupted, also known as intestinal dysbiosis, the body has a variety of mechanisms to try to restore the balance of the microflora. First of all, the gut itself has a complex immune system, including intestinal mucosal immune cells and secreted immunoglobulins, which can monitor and remove abnormal flora and prevent the overgrowth of harmful bacteria. Seco…	When the intestinal microenvironment is disrupted, the body regulates itself in a variety of ways to restore the balance of the microflora. These include: 1. Intestinal mucosal barrier: The intestinal mucosal barrier is a protective mechanism that prevents harmful substances and bacteria from entering the intestinal wall. When the intestinal microenvironment is disturbed, the body strengthens the…	0	0
How effective is a liver transplant for autoimmune hepatitis and what are the precautions after transplantation?	Liver transplantation is an effective treatment for autoimmune hepatitis (AIH), especially if the disease progresses to cirrhosis or liver failure. Surgery can significantly improve a patient's quality of life, prognosis, and in some cases, even save lives. After transplantation, the patient's immune system may be suppressed to prevent rejection of the new liver, which can largely control the pro…	Liver transplantation is usually very effective in treating autoimmune hepatitis. Because autoimmune hepatitis is a disease in which the immune system attacks the liver, causing liver damage and seriously affecting liver function. With liver transplantation, the damaged liver can be replaced with a healthy donor liver, thereby restoring normal liver function and effectively treating autoimmune he…	1	1
What is mechanical intestinal obstruction and its causes?	Mechanical intestinal obstruction is the obstruction of the intestine due to a physical obstacle that prevents the contents of the intestine from passing through properly. This condition is usually caused by structures inside or outside the intestine blocking the intestinal lumen, impeding the smooth flow of food and liquids. Common causes include: 1. Intestinal obstruction: such as intestinal tu…	Mechanical intestinal obstruction is a condition in which intestinal contents are unable to pass through the intestine normally due to a physical disorder inside or outside the intestinal lumen. This disorder can be intestinal stricture, intestinal diverticulum obstruction, intussusception, intestinal tumor, foreign body, etc., or it can be caused by extraintestinal factors such as adhesions, inf…	0	1
What are the signs of advanced gastric cancer?	Hepatopulmonary syndrome (HPS) is a clinicopathological syndrome characterized by pulmonary abnormalities in patients with chronic liver disease characterized by pulmonary vasodilation and increased permeability, resulting in hypoxemia. The diagnosis of hepatopulmonary syndrome usually requires the following criteria: 1. Clearly diagnosed with chronic liver disease, such as liver cirrhosis, hepat…	The signs and manifestations of advanced gastric cancer are varied, and common symptoms include: 1. Digestive symptoms: including stomach pain, indigestion, loss of appetite, nausea, vomiting, acid reflux, etc. 2. Weight loss: Patients may experience unexplained weight loss due to stomach cancer affecting digestion and absorption. 3. Abdominal mass: In patients with advanced gastric cancer, an ab…	0	1
What are the diagnostic criteria and differentiators of hepatopulmonary syndrome?	Hepatopulmonary syndrome (HPS) is a clinicopathological syndrome characterized by pulmonary abnormalities in patients with chronic liver disease characterized by pulmonary vasodilation and increased permeability, resulting in hypoxemia. The diagnosis of hepatopulmonary syndrome usually requires the following criteria: 1. Clearly diagnosed with chronic liver disease, such as liver cirrhosis, hepat…	Hepatopulmonary syndrome is a rare but serious complication that is common in people with cirrhosis. The diagnostic criteria and differentiating points are as follows: Diagnostic criteria: 1. Presence of significant portal hypertension: manifested as splenomegaly, ascites, etc. 2. Abnormal liver function: such as jaundice, abnormal coagulation function, etc. 3. Impaired hepatic synthesis function…	1	1
What are the key information that needs to be understood when a patient has an abdominal mass for diagnosis and differential diagnosis?	In TCM diagnosis, when a patient has abdominal mass, in order to make a diagnosis and differential diagnosis, the following key information needs to be understood: 1. **Location of abdominal mass**: The location of abdominal mass can help determine the organs that may be involved, for example, the right upper abdomen may be related to the liver and gallbladder, the left upper abdomen may be relat…	When a patient presents with an abdominal mass, the following key information needs to be understood for diagnosis and differential diagnosis: 1. Symptoms: Does the patient have symptoms such as abdominal pain, bloating, nausea, vomiting, indigestion, etc.? These symptoms can help doctors determine the nature of the bloc. 2. History of onset: Does the patient have a history of similar symptoms? H…	0	1
What are the endoscopic treatments for extrahepatic obstructive jaundice?	Sorry, I can't find a blog that is directly related to the endoscopic treatment of extrahepatic obstructive jaundice. However, I can answer this question based on general medical knowledge. Extrahepatic obstructive jaundice is usually caused by bile duct stones, tumors, or other structural obstructions, and endoscopic therapy is one of the most effective treatments. Here are a few possible endosc…	Extrahepatic obstructive jaundice is jaundice caused by obstruction of the biliary system that prevents the normal excretion of bile. Endoscopic treatments can help relieve obstruction, and the following are the common endoscopic treatments: 1. ERCP (Endoscopic Retrograde Cholangiopancreatography): The catheter is introduced into the duodenum through the endoscope, and then the contrast agent is …	0	1
What is the treatment for malignant peritoneal mesothelioma, what are the goals of surgery, and what are the options for chemotherapy drugs?	Treatment of malignant peritoneal mesothelioma typically involves a variety of strategies, including surgery, chemotherapy, radiation therapy, and targeted therapy. The main goal of surgery is to remove the tumor as completely as possible, improving symptoms and prolonging survival. This may include cytoreductive surgery, which aims to remove visible tumours, and hyperthermic intraperitoneal chem…	Malignant peritoneal mesothelioma is a rare but aggressive malignant tumor, and the current treatment mainly includes surgery, chemotherapy and radiotherapy. 1. Surgical treatment: Surgery is the main treatment for malignant peritoneal mesothelioma, and the goal of surgery is to remove the tumor tissue as much as possible and preserve the normal tissue structure and function as much as possible. …	1	1
What types of pancreatic diseases have interventional treatments played an important role in?	The application of interventional therapy in pancreatic diseases is mainly focused on reducing symptoms, controlling disease progression, and improving patients' quality of life. For some specific pancreatic diseases, such as pancreatic cancer, pancreatic cysts, pancreatitis, etc., interventional therapy can play an important role. 1. Pancreatic cancer: For patients with inoperable advanced pancr…	Interventional therapy has played an important role in the following types of pancreatic diseases: 1. Acute pancreatitis caused by cholecystitis: For acute pancreatitis caused by gallstones, cholangiopancreatography and cholecystectomy are commonly used interventional treatments that can help remove the stones that cause inflammation and relieve symptoms. 2. Pancreatic cyst: Pancreatic cyst is a …	1	1
What are the other tests for liver failure, and how do they help diagnose and monitor?	Diagnosis and monitoring of liver failure usually requires a series of clinical tests to assess liver function and determine the severity of the condition. These tests include, but are not limited to: 1. Liver function tests: mainly including the measurement of serum alanine aminotransferase (ALT), aspartate aminotransferase (AST), bilirubin (total bilirubin and direct bilirubin), alkaline phosph…	Other tests for liver failure include, but are not limited to, the following: 1. Blood tests: including liver function tests (such as serum alanine aminotransferase, serum aspartate aminotransferase, total bilirubin, direct bilirubin, etc.), coagulation function tests (such as prothrombin time, partial thromboplastin time, etc.), complete blood count, etc. These indicators can reflect the status …	0	1
What are the main causes of export tract obstruction in peptic ulcers, and what are the clinical manifestations and treatment methods?	Obstruction of the export tract in peptic ulcers is mainly caused by ulcer complications such as cicatricial strictures or gastrointestinal tumors. When the ulcer heals, fibrous scars form that can narrow the digestive tract over time, blocking the passage of food and digestive juices. In addition, patients with ulcer disease may also develop tumors, particularly gastric cancer, which can also ca…	Obstruction of the export tract in peptic ulcers is mainly caused by: 1. Local swelling and scarring due to inflammation and edema around ulcers 2. Ulcers of basal muscle lesions 3. Scarring of the mucosa at the base of the ulcer 4. Fibrous tissue hyperplasia around ulcers Clinical manifestations include: 1. Loss of appetite 2. Indigestion 3. Abdominal pain 4. Nausea and vomiting 5. Weight loss 6…	1	1
In the laboratory tests of gallstone disease, how can blood indicators be used to determine the condition?	In laboratory tests for gallstone disease, blood markers can provide some information about the condition, but they are usually not specific to gallstone disease. Here are a few common blood tests that may play a role in the evaluation of gallstone disease: 1. Liver function tests (LFTs): including alanine aminotransferase (ALT), aspartate aminotransferase (AST), alkaline phosphatase (ALP) and to…	In laboratory tests for gallstone disease, blood tests can be used to determine the condition. Here are some common blood markers and their role in the diagnosis of gallstone disease: 1. White blood cell count (WBC): A white blood cell count is a routine blood test that is used to determine if there is an infection. In patients with gallstone disease, the white blood cell count may be elevated, s…	1	1
What is the size criterion for peptic ulcers, especially when comparing the diameter of duodenal ulcers and gastric ulcers?	Peptic ulcer size is usually measured in terms of ulcer diameter, but unfortunately I was unable to find a specific diameter value to compare the difference between duodenal and gastric ulcers in detail. In general, ulcers may be described in the medical literature as small ulcers (less than 1 cm in diameter), medium ulcers (between 1 and 2 cm in diameter), or large ulcers (more than 2 cm in diam…	The size criterion for peptic ulcers is mainly assessed by the diameter of the ulcer. In general, there is no clear clinical criterion for the diameter of peptic ulcers, and they are usually classified and described according to the size of the diameter of the ulcer. The difference in diameter between duodenal ulcer and gastric ulcer is that duodenal ulcer is usually smaller than gastric ulcer. D…	0	0
For glum enteropathy, how is it treated with diet and what foods should be avoided?	Gluten enteropathy, also known as celiac disease or gluten-allergic bowel disease, is a chronic intestinal disease associated with gluten (a protein in wheat) intake. For patients with gluten enteropathy, the core of dietary therapy is the implementation of a strict gluten-free diet. Here are some food and dietary recommendations to avoid: 1. Foods to avoid: - Gluten-containing cereals: wheat (in…	Glimental enteropathy is an autoimmune disease that is mainly caused by gliadin-induced intestinal reactions. For patients with glum enteropathy, dietary modification is one of the most important treatments. Here are some suggestions: ### Dietary Treatment: 1. **Avoid foods high in gliadin**: including wheat, barley, wheat bran and other cereal products that contain glutenin, such as bread, noodl…	1	1
What are the main components of bile and how does it affect its secretion?	The main components of bile include bile salts, bile pigments, cholesterol, lecithin, fatty acids, inorganic salts, and some water-soluble vitamins. Bile salts are the most important component of bile, and they play a key role in the digestion process. The secretion of bile is affected by a variety of factors, including the following: 1. Dietary stimulation: After food enters the stomach and smal…	The main components of bile include bile acids, cholesterol, phospholipids, bilirubin, and water, among others. The secretion of bile is regulated by a variety of factors, including the following: 1. Gastrointestinal irritation: After food enters the gastrointestinal tract, it stimulates the chemical and mechanical stimulation of the intestinal and gastric walls to promote the secretion of bile t…	0	1
What is hepatic amyloidosis, and what are its characteristics and effects?	Hepatic amyloidosis is a rare disease that is part of generalized amyloidosis, in which abnormal proteins are deposited in the body, including in the liver, to form amyloid. This deposition leads to changes in the structure and function of liver tissue. Features of hepatic amyloidosis include: 1. **Abnormal Protein Deposition**: This disease is caused by the deposition of specific abnormal protei…	Hepatic amyloidosis is a rare genetic disorder also known as familial amyloidosis. The disease is mainly caused by the accumulation of amyloid in the liver, resulting in impaired liver structure and function. Features of hepatic amyloidosis include symptoms such as hepatomegaly, jaundice, ascites, and abnormal liver function. Patients may present with systemic symptoms such as fatigue, loss of ap…	1	1
How is tumor surveillance performed in patients with inflammatory bowel disease and what are the recommendations for management if high-grade dysplasia is detected?	For patients with inflammatory bowel disease (IBD), tumor surveillance is primarily for the early detection of intestinal tumors or high-grade dysplasia associated with Crohn's disease (CD) or ulcerative colitis (UC). Because long-term intestinal inflammation in IBD patients may increase the risk of bowel cancer, regular colonoscopies are necessary. The following are the usual monitoring recommen…	Tumor surveillance is important for patients with inflammatory bowel disease (CKD) because of the relatively high risk of bowel cancer. The following are general monitoring recommendations and treatment recommendations: 1. Tumor surveillance: - Regular colonoscopy: It is recommended to start colonoscopy within 1-2 years of being diagnosed with inflammatory bowel disease, and then have regular fol…	1	1
What are the preventive measures for esophageal cancer?	Preventive measures for esophageal cancer mainly include the following: 1. Eat a healthy diet: Maintain a balanced diet, eat plenty of fresh vegetables and fruits, reduce your intake of excessively hot, cold, and spicy foods, and avoid nitrosamines in food, which may increase the risk of esophageal cancer. 2. Control alcohol and tobacco: Limiting or abstaining from alcohol consumption, especially…	Preventive measures for esophageal cancer include: 1. Eat a healthy diet: Eat more fiber-rich vegetables and fruits, reduce the intake of high-fat, high-calorie, high-protein foods, and avoid overheated foods and barbecued foods. 2. Quit smoking and drinking: Long-term smoking and heavy alcohol consumption are major risk factors for esophageal cancer, and quitting smoking and alcohol can signific…	0	1
What diseases is Peutz-Jeghers syndrome associated with and what are its characteristics?	Peutz-Jeghers syndrome, also known as Peutz-Jeghers syndrome, is an inherited disorder that is primarily associated with mutations in mismatch repair genes, particularly in the STK11 (LKB1) gene. Features of the disease include: 1. Digestive polyps: Patients can form multiple polyps in the gastrointestinal tract, especially in the small intestine, which can cause gastrointestinal symptoms such as…	Peutz-Jeghers syndrome is a rare genetic disorder associated with multiple polyposis. Key features include: 1. Black-brown pigmented nevi on mucous membranes and skin: Patients often have black or blue spotted or plaque-like pigmented nevi on the lips, mouth, face, hands and feet, genitals and other parts. 2. Intestinal polyps: Patients will form multiple polyps in the gastrointestinal tract, esp…	1	1
How effective are medical treatments for peptic ulcers?	Medical treatment of peptic ulcer is mainly based on medications, which usually include drugs that suppress gastric acid secretion and drugs that promote ulcer healing. Proton pump inhibitors (such as omeprazole, lansoprazole, etc.) are the most commonly used drugs for inhibiting gastric acid secretion, which can effectively reduce gastric acid production and facilitate ulcer healing. At the same…	Medical treatment of peptic ulcers is usually very effective. Medical treatment mainly includes medication and lifestyle modification. Drug therapy includes proton pump inhibitors (eg, omeprazole, lansoprazole, etc.) or H2 receptor antagonists (eg, ranitidine, famotidine, etc.) to reduce gastric acid secretion, antibiotics to treat Helicobacter pylori infection, and gastric mucosal protectors (eg…	1	1
How is cerebral edema managed in liver transplant patients?	Management of cerebral edema in liver transplant patients usually involves a multifaceted approach. Cerebral edema is an increase in pressure caused by increased water in the brain and may cause severe neurological deficits in patients who have undergone liver transplantation. Here are some possible strategies for dealing with it: 1. Adjust medications: Your doctor may adjust or stop medications …	For patients with cerebral edema in liver transplant patients, the key to management is to identify and take effective measures in time. The following are general ways to deal with cerebral edema: 1. Monitor the patient's condition: closely monitor the patient's condition, including mental status, state of consciousness, pupillary response, etc., and detect the symptoms of cerebral edema in time.…	1	1
How does endoscopy play a role in the diagnosis of colorectal cancer, and what information and assistance can it provide?	Endoscopy plays a vital role in the diagnosis of colorectal cancer. It is a test that provides direct insight into the inside of the large intestine and can provide a wealth of information and assistance, including: 1. **Direct observation of lesions**: Endoscopy can clearly see lumps, ulcers, polyps, or other abnormalities on the wall of the large intestine, which can help identify early cancers…	Endoscopy plays a vital role in the diagnosis of colorectal cancer. It can provide information and help to: 1. Early diagnosis: Endoscopy can directly observe the condition of the large intestine mucosa, which can help doctors detect potential precancerous lesions or early cancerous changes in time, so as to achieve early diagnosis and treatment. 2. Lesion localization and evaluation: Endoscopy c…	0	1
What might be the cause of elevated ALT and jaundice after liver transplantation? How is rejection diagnosed and treated? What are the commonly used immunosuppressive treatment regimens?	After liver transplantation, if ALT (alanine aminotransferase) is elevated and jaundice, this can be a sign of abnormal liver function, and possible causes include: 1. Rejection: The transplanted liver may be recognized as a foreign substance by the patient's immune system, triggering an immune response that leads to liver damage, with elevated ALT and jaundice being common manifestations of reje…	Elevated ALT and jaundice after liver transplantation may be due to rejection. Rejection is an abnormal reaction of the recipient's immune system to the transplanted liver, resulting in abnormal liver function. Rejection is common in the early stages after surgery, but it can also occur months or even years after surgery. Diagnosis of rejection is usually determined by monitoring the patient's li…	1	1
For the diagnosis of secondary liver cancer, how is the primary lesion usually determined, and what are the roles of its imaging features and tumor markers?	For the diagnosis of secondary liver cancer, i.e., liver metastases, identifying the primary lesion usually requires a combination of clinical history, laboratory tests, and imaging studies. Here are some commonly used methods and imaging features: 1. **Clinical History**: To find out if the patient has a history of tumors in other parts, such as gastrointestinal tumors, breast cancer, lung cance…	The diagnosis of secondary liver cancer usually requires clinical findings, imaging studies, and tumor markers to identify the primary lesion. The following are general diagnostic methods: 1. Imaging tests: Commonly used imaging tests include ultrasonography, CT scan, MRI and PET-CT. The primary lesion is usually in other organs or tissues, so these imaging tests can help determine the location, …	1	1
What is the basis for the diagnosis of stomach cancer?	The diagnosis of stomach cancer usually relies on a series of medical tests. First of all, clinical symptoms such as persistent stomach upset, weight loss, and loss of appetite may raise the suspicion of stomach cancer in doctors. Then, initial diagnostic tests, such as blood tests, fecal occult blood tests, and an upper gastrointestinal barium swallow radiogram, are done to help detect stomach a…	A diagnosis of stomach cancer usually requires a combination of tests, including but not limited to: 1. Clinical signs and symptoms: such as weight loss, fatigue, abdominal pain, dyspepsia and other symptoms, as well as abdominal lumps, tenderness and other signs. 2. Imaging examination: such as gastroscopy (endoscopy) can directly observe the condition of the gastric mucosa, including the shape,…	0	1
What are the characteristics and effects of lipomas at the end of the ileum?	A lipoma at the end of the ileum is a relatively rare benign tumor of the intestine that is mainly composed of mature fat cells. Its characteristics and effects typically include the following: 1. **Features**: - Clinical presentation: Lipomas are usually asymptomatic unless they become large enough to cause intestinal obstruction or affect bowel function. In some cases, patients may experience a…	A lipoma at the end of the ileum is a benign adipose tissue tumor that grows at the end of the ileum, usually a mass formed by the growth of fat cells. Its characteristics and effects are as follows: Features: 1. Most of them are benign tumors: Lipmas at the end of the ileum are usually benign and do not metastasize to other sites. 2. May grow gradually: Lipomas grow at the end of the ileum and m…	1	1
Complications of chronic pancreatitis: What are the manifestations and causes of pancreatic portal hypertension and upper gastrointestinal bleeding?	Complications of chronic pancreatitis: pancreatic portal hypertension and upper gastrointestinal bleeding are more serious conditions that may manifest as follows: 1. Pancreatic portal hypertension: This is due to chronic pancreatitis leading to fibrosis in the pancreas, which affects the blood flow of the portal venous system and increases the pressure in the portal vein. Clinical manifestations…	Complications of chronic pancreatitis: Pancreatic portal hypertension and upper gastrointestinal bleeding manifest and cause the following: 1. **Manifestations of pancreatic portal hypertension**: - Ascites: Exudation of ascites due to portal hypertension. - Splenomegaly: Enlarged due to congestion of the spleen. - Cirrhosis: Long-term portal hypertension can lead to cirrhosis. - Abdominal wall v…	1	1
What are the other treatments for liver cancer, including what precautions and adjuvant therapies?	In addition to traditional surgery, chemotherapy and radiotherapy, targeted therapy, interventional therapy, radiofrequency ablation, microwave ablation, high-intensity focused ultrasound (HIFU) and immunotherapy are used in various treatments for liver cancer. Here are some common treatments and considerations: 1. **Surgical resection**: If the liver cancer is localized, single, or limited to se…	The treatment of liver cancer mainly includes surgery, radiotherapy, chemotherapy, targeted therapy, liver transplantation and ablation therapy. Here are some other ways to treat liver cancer and related considerations: 1. Radiofrequency ablation treatment: By introducing a radiofrequency probe, high temperature is generated to coagulate and necrosis the tumor tissue, which is suitable for tumors…	0	1
What are the abdominal signs of acute hemorrhagic necrotizing enteritis?	Acute hemorrhagic necrotizing enteritis is a serious intestinal condition in which abdominal signs may include the following: 1. Abdominal pain: Patients often have severe abdominal pain, mostly located in the periumbilical or lower abdomen, and the pain may be continuous or paroxysmal. 2. Bloating: Patients may experience a feeling of bloating due to intestinal inflammation and intestinal obstru…	Abdominal signs of acute hemorrhagic necrotizing enteritis include the following: 1. Severe abdominal pain: The patient will have severe abdominal pain, which is often paroxysmal and accompanied by abdominal cramps. 2. Abdominal tenderness: Patients may experience significant tenderness in the abdomen, especially when the affected area is compressed. 3. Abdominal distention: The patient's abdomen…	1	1
What are the manifestations of hematologic abnormalities in the systemic complications of acute pancreatitis?	Among the systemic complications of acute pancreatitis, hematologic abnormalities may include an elevated white blood cell count, especially in the early stages of the inflammatory response, often with neutrophilia, which is a typical response to infection or inflammation. In addition, anemia may occur because acute pancreatitis can lead to systemic inflammatory response syndrome (SIRS), which ma…	Acute pancreatitis is a serious condition that can lead to a variety of systemic complications. Among the systemic complications of acute pancreatitis, manifestations of hematologic abnormalities may include the following: 1. Elevated white blood cells: In acute pancreatitis, the body's inflammatory response is activated, and the number of white blood cells increases, especially neutrophilia. 2. …	1	1
What are the etiological and pathogenic classifications of jaundice and what are the common types	The etiological and pathogenic classification of jaundice mainly includes the following types: 1. Hemolytic jaundice: This condition is usually caused by red blood cells being destroyed too quickly to exceed the liver's ability to process bilirubin, resulting in an increase in unconjugated bilirubin (indirect bilirubin) in the blood. Hemolytic jaundice can be caused by inherited red blood cell ab…	Jaundice is a common clinical sign that usually presents with a yellow appearance of the skin, mucous membranes, and eyes. The etiology and pathogenesis of jaundice are classified as follows: 1. Intrahepatic jaundice: mainly due to liver diseases leading to bilirubin metabolism and excretion dysfunction, such as hepatitis, liver cirrhosis, biliary obstruction, etc. 2. Extrahepatic jaundice: mainl…	1	1
What is the usual dosage of anti-allergy drugs for eosinophilic gastroenteritis?	Treatment with anti-allergic medications for eosinophilic gastroenteritis usually involves the use of drugs such as antihistamines, glucocorticoids, etc. For antihistamines, first-generation antihistamines, such as diphenhydramine, are usually dosed at 25-50 mg 1-3 times a day; Second-generation antihistamines, such as fexofenadine, are usually dosed at 10 to 20 mg daily. For glucocorticoids, suc…	Anti-allergic drugs commonly used in the treatment of eosinophilic gastroenteritis include antihistamines and steroids. Common antihistamines include loratadine and loratadine, and are commonly dosed once daily, usually at a dose of 10 mg. For steroids, such as prednisone, the dose usually needs to be determined according to the patient's specific situation and the severity of the condition, and …	1	1
What measures should be taken for the prevention and treatment of digestive diseases, including what treatments?	The prevention and treatment of digestive diseases usually involves a number of aspects, including lifestyle adjustments, dietary changes, appropriate exercise and psychological adjustment, as well as medication and TCM characteristic therapies when necessary. Here are some specific suggestions: 1. Lifestyle: - Regular work and rest: Maintaining adequate sleep and regular sleep schedules can help…	The prevention and treatment of digestive system diseases mainly includes the following measures: 1. Dietary adjustment: Maintain a balanced diet, eat more vegetables, fruits, and whole grains, reduce the intake of high-fat, high-sugar, and high-salt foods, and avoid overeating and excessive drinking. 2. Lifestyle adjustments: Maintain a regular work and rest time, avoid staying up late, and mode…	0	1
What is associated with the complications of hiatal hernia, and what is its incidence?	Complications of hiatal herniaesophageal cancer are related to a variety of factors, including long-term acid reflux, chronic inflammation of the esophageal mucosa, Barrett's esophagus, etc. Barrett's esophagus is a pathological condition in which the normal squamous epithelium of the lower esophagus is replaced by gastric or intestinal epithelium, which increases the patient's risk of developing…	A hiatal hernia is a condition in which a part of the stomach enters the chest cavity through a hiatus in the diaphragm. Patients with hiatal hernia often have gastroesophageal reflux disease, and long-term reflux of gastric acid and digestive juices can irritate the esophageal mucosa and increase the risk of esophageal cancer. Patients with hiatal hernia are more likely to develop esophageal can…	1	1
What is the global incidence of chronic pancreatitis, what is the prevalence in China, and are there gender differences?	Unfortunately, I am unable to provide data on the global incidence of chronic pancreatitis and the specific prevalence in our country, which usually requires consulting the latest medical statistical reports or research literature. The incidence of chronic pancreatitis can vary from country to country and country and can be influenced by a variety of factors, including genetics, environment, and …	The global incidence of chronic pancreatitis is relatively low, affecting about 5-20 people in about 100,000 people. In China, the prevalence of chronic pancreatitis is relatively high, with a reported prevalence of approximately 0.3%-0.5% in the urban population of China, and may be higher in rural areas. There is no significant gender difference in prevalence between males and females, but male…	2	2
What are the possible manifestations of concomitant cancer syndromes in patients with liver cancer?	Patients with liver cancer may present with a range of concomitant cancer syndromes that may be related to the growth of the tumor and the abnormal substances secreted by the tumor. Here are some common manifestations of cancerous syndromes: 1. Weight loss and fatigue: Patients with liver cancer may experience unexplained weight loss and general weakness due to the tumour depleting of nutrients i…	Patients with liver cancer may present with the following concomitant cancer syndromes: 1. Cachexia: The patient has systemic symptoms such as weight loss, fatigue, and loss of appetite. 2. Fever: persistent low-grade fever or high fever, often accompanied by night sweats. 3. Anemia: Anemia caused by chronic blood loss, bone marrow suppression or hemolysis. 4. Thrombosis: Patients with liver canc…	0	1
What is the diagnostic algorithm for the etiology of ascites described in Figure 15-3-6?	Unfortunately, the specifics of the diagnostic algorithm for the etiology of ascites depicted in Figure 15-3-6 are not provided in the current information, so I cannot give a detailed answer directly as to which conditions. Typically, the process of diagnosing the etiology of ascites involves a history, physical examination, laboratory tests (eg, blood tests, ascites analysis), imaging tests (eg,…	The diagnostic algorithm for the etiology of ascites depicted in Figure 15-3-6 is applicable to those patients with ascites symptoms. Ascites refers to the accumulation of fluid in the peritoneal cavity and can be caused by a variety of diseases, such as cirrhosis, heart failure, nephrotic syndrome, malignancy, etc. Diagnosing the cause of ascites is important because different causes require dif…	0	1
What are the characteristics and risk of cancerous adenomas in the small intestine?	A small bowel adenoma is a benign tumor of the intestine characterized by polyp-like growths formed by epithelial cells of the small intestinal mucosa. They can be single or multiple, and vary in size. Types of adenomas usually include tubular adenomas, villous adenomas, and mixed adenomas. Tubular adenomas are generally considered low-grade malignant, while villous adenomas have a higher risk of…	Adenomas of the small intestine are adenoid lesions on the mucosa of the small intestine that are usually benign. Features of small bowel adenomas include: 1. Most small bowel adenomas are solitary and are usually less than 1 cm in diameter. 2. Mucosal rupture and bleeding may occur, resulting in occult or obvious blood in the stool. 3. May cause symptoms of intestinal obstruction, such as abdomi…	1	1
What level of depth does a peptic ulcer usually go above and what are the most serious consequences?	Peptic ulcers are usually deeper than the mucosa and submucosa, and in severe cases, they can penetrate the muscularis or even the serous layer. If the ulcer continues to develop, the most serious consequences can lead to perforation of the stomach or duodenum, which allows stomach acid and food contents to flow into the abdominal cavity, causing acute peritonitis, a very serious medical emergenc…	Peptic ulcers usually extend deeper than the mucosal layer, and the most serious consequence may be perforation, causing gastric contents to leak into the abdominal cavity, causing peritonitis and even sepsis. Perforation, one of the serious complications of peptic ulcer, is an acute, serious condition that requires urgent treatment.	1	1
What are the methods of treatment for hemochromatosis, and how is phlebotomy treated and monitored?	Hemochromatosis, also known as hereditary hemochromatosis, is a condition in which iron accumulates too much in the body due to abnormal iron metabolism. The main goal of treatment for hemochromatosis is to reduce the iron load in the body and prevent or reverse organ damage. Specific treatments include the following: 1. Targeted iron chelation therapy: Iron chelators such as Desferrioxamine, Def…	Hemochromatosis is an inherited disorder in which people accumulate too much iron in their body, which can lead to organ damage. The main treatments for hemochromatosis include: 1. Phlebotomy treatment: Regular phlebotomy is used to reduce iron accumulation in the body. This treatment is considered to be one of the most effective. In phlebotomy, doctors have the person have a phlebotomy once a we…	1	1
What is the disease mechanism of inflammatory bowel disease and what have been the findings of recent studies?	Inflammatory bowel disease (IBD) mainly includes Crohn's disease and ulcerative colitis, and its disease mechanism is not fully understood, but it is generally believed to be caused by the interaction of genetic, immune and environmental factors. Recent research has yielded a number of new discoveries in these areas: 1. Genetic factors: Through genome-wide association studies (GWAS), scientists h…	Inflammatory bowel disease (IBD) is a group of chronic inflammatory diseases of the bowel, including ulcerative colitis (UC) and Crohn's disease (CD). The exact etiology of these two diseases is unknown, but research suggests that the pathogenesis of inflammatory bowel disease may involve a variety of factors such as genetics, immunity, and environment. Recent studies have found that the disease …	1	1
What is the treatment strategy for gallbladder polypoid lesions, and in particular how should polyps of different sizes and symptoms be managed?	The treatment strategy for gallbladder polypoid lesions usually depends on the size, number, morphology, growth rate, and whether the patient has associated symptoms. Typically, gallbladder polyps smaller than 1 cm that are asymptomatic and grow slowly can be observed and rechecked regularly, usually every 6 months to 1 year. This strategy is based on the fact that most small polyps are considere…	Gallbladder polyps are a common gallbladder lesion that is usually benign but can develop into malignant lesions in rare cases. The treatment strategies for gallbladder polypoid lesions are generally divided into observation, surgery, and endoscopic treatment. 1. Observation: For gallbladder polyps smaller than 5mm, regular follow-up observation is usually an option to monitor their growth and th…	1	1
When gastrointestinal bleeding, how can blood volume be replenished to prevent complications?	In gastrointestinal bleeding, volume replacement is critical to maintain hemodynamic stability and prevent shock and complications. Here are some common measures that are typically performed by medical professionals in a hospital setting: 1. Rapid assessment and monitoring: Medical staff will quickly assess the patient's bleeding degree and blood volume status, and monitor vital signs such as blo…	Gastrointestinal bleeding is a serious condition, and blood volume replacement is essential to prevent complications. The following are common ways to replace blood volume during gastrointestinal bleeding: 1. Blood transfusion: If a patient has lost too much blood, a blood transfusion may be needed to quickly replace the blood volume lost. Blood transfusions can include red blood cell suspensions…	1	1
How are patients with esophageal motility disorders with somatic symptoms psychologically and psychologically treated?	For patients with esophageal motility disorders with somatic symptoms, psychological and pharmacological therapy is an important part of comprehensive management. First, we need to understand that esophageal motility disorders may be related to psychological factors such as anxiety, depression, or stress that may exacerbate or induce symptoms. The following are general recommendations for this si…	For patients with esophageal motility disorders and physical symptoms, treatment usually requires a combination of psychological and pharmacological treatments. The following are general treatment recommendations: 1. Psychotherapy: - Cognitive behavioural therapy (CBT): Helps patients change the undesirable thinking and behavioural patterns associated with symptoms and reduce anxiety and stress. …	1	1
What diseases need to be distinguished from in the differential diagnosis of inflammatory bowel disease?	In the differential diagnosis of inflammatory bowel disease (IBD), it is necessary to distinguish it from a variety of conditions, including but not limited to: 1. Infectious bowel disease: such as bacterial enteritis, amoebic enteropathy, intestinal parasitic infection, etc., these diseases usually have acute onset, short course of disease, and antibiotic treatment is effective. 2. Functional bo…	In the differential diagnosis of inflammatory bowel disease, it is necessary to distinguish it from the following: 1. Intestinal infections: Inflammatory bowel disease can sometimes behave similarly to intestinal infections caused by bacteria, viruses or parasites, but they are treated and progressed differently. 2. Intestinal tumors: Some intestinal tumors, such as colon cancer, may present with…	1	1
What are the common causes of jaundice?	Common causes of jaundice include the following: 1. Damp heat fumigation: excessive damp heat in the body, especially the damp heat of the liver and gallbladder, can lead to bile overflow, manifested as jaundice. 2. Spleen deficiency and dampness: The spleen is dysfunctional, unable to transport water and dampness normally, and dampness obstructs the liver and gallbladder, which can also cause ja…	Jaundice is a common clinical presentation with common causes including: 1. Liver diseases: such as hepatitis, liver cirrhosis, biliary obstruction, etc., can lead to jaundice. 2. Biliary tract diseases: Biliary obstruction caused by biliary stones, cholecystitis, pancreatitis, etc. can also lead to jaundice. 3. Blood diseases: such as hemolytic anemia, hereditary hemolytic anemia, etc., will lea…	2	2
What diseases need to be differentiated from primary liver cancer?	Primary liver cancer does need to be differentiated from some other liver diseases at the time of diagnosis to ensure the accuracy of the diagnosis. Here are some conditions that may need to be differentiated: 1. Liver cirrhosis: Liver cirrhosis is a common background disease of primary liver cancer, but in the early stage, it may only manifest as abnormal or inconspicuous symptoms of liver funct…	Diseases that require a differential diagnosis from primary liver cancer include, but are not limited to: 1. Metastatic liver cancer: Malignant tumors in other parts (such as gastric cancer, colon cancer, breast cancer, etc.) can metastasize to the liver through the blood or lymphatic system, forming metastatic liver cancer, which needs to be distinguished from primary liver cancer. 2. Liver cyst…	1	1
What are the possible complications of advanced liver cancer, and what are the triggers?	Complications that may occur in the advanced stage of liver cancer include but are not limited to hepatic encephalopathy, upper gastrointestinal bleeding, ascites, hepatorenal syndrome, secondary infection, hypersplenism, cancer pain, etc. These complications seriously affect the quality of life and survival of patients. 1. Hepatic encephalopathy: It is due to severe damage to liver function, res…	Complications that may occur in advanced liver cancer include: 1. Liver failure: Liver cancer is in the advanced stage, which may lead to gradual liver failure, jaundice, hepatic encephalopathy and other symptoms. 2. Ascites: In patients with advanced liver cancer, the liver function is impaired, and the synthesis of plasma protein is reduced, resulting in fluid retention in the abdominal cavity …	1	1
What are the main types of primary liver cancer and what are the proportions of each?	The main types of primary liver cancer include hepatocellular carcinoma (HCC) and cholangiocarcinoma, as well as a mixture of these two types of cells, called mixed liver cancer. Hepatocellular carcinoma is the most common type, accounting for about 80% to 90% of primary liver cancers, and is mainly related to factors such as hepatitis B and C virus infection, liver cirrhosis, aflatoxin exposure,…	The main types of primary liver cancer include hepatocellular carcinoma (HCC) and cholangiocarcinoma (CCA). Hepatocellular carcinoma is the most common primary liver cancer, accounting for about 70-85% of all primary liver cancer cases. Cholangiocarcinoma is relatively rare, accounting for about 10-20% of all primary liver cancer cases. Other rare types include intrahepatic cholangiocarcinoma, he…	0	1
When dealing with drug-induced liver disease, how can drugs that can cause liver damage be managed and avoided?	Management and avoidance of medications that may cause liver damage are essential for the management of drug-induced liver disease. Here are some suggestions and strategies: 1. Take a detailed medical history: Before prescribing any medication, the patient should be asked about their drug allergies, liver disease, and any known risk factors for drug-induced liver injury. 2. Drug selection: choose…	When dealing with drug-induced liver disease, it is important to manage and avoid medications that can cause liver damage. Here are some suggestions: 1. Evaluate drug selection: When choosing a treatment drug, priority should be given to drugs that do not cause damage to the liver. Avoid medications that are known to cause liver damage, such as antibiotics that are toxic to the liver, nonsteroida…	1	1
What are the main causes of chronic gastritis and what are the specific roles of the biological factors that cause it?	The main causes of chronic gastritis include a variety of factors, the most common of which is Helicobacter pylori (H. pylori). pylori) infection. Helicobacter pylori is a bacterium that can survive in the acidic environment of the stomach, and it releases various enzymes and toxins by sticking to the gastric mucosa, triggering a chronic inflammatory response. The specific effects of these biolog…	The main causes of chronic gastritis include the following: 1. Helicobacter pylori infection: Helicobacter pylori is one of the most common pathogens of chronic gastritis, which causes inflammation by invading the gastric mucosa, leading to the occurrence of chronic gastritis. 2. Long-term bad habits: such as irregular diet, overeating, smoking, alcoholism, etc., will cause long-term damage to th…	1	1
What do I need to look for when understanding the symptoms of abdominal pain?	When understanding the symptoms of abdominal pain, there are a few things to look for: 1. Location of pain: The location of abdominal pain may indicate the organ from which the pain originated, such as the right upper quadrant may be a problem with the liver or gallbladder, the left upper quadrant may be the stomach or pancreas, the right lower quadrant may be associated with the appendix, and th…	When understanding the symptoms of abdominal pain, you need to focus on the following: 1. Nature of pain: Abdominal pain may be of different natures, such as dull, tingling, bloating, persistent, etc., and understanding the specific manifestations of pain can help determine the possible cause. 2. Location of pain: Abdominal pain may appear in different parts of the abdomen, such as upper abdomen,…	1	1
What are the main features of abdominal pain in patients with chronic pancreatitis?	Abdominal pain in patients with chronic pancreatitis is usually characterized by a persistent, dull or crampic ache that is usually localized in the upper abdomen and may radiate to the lower back, especially after eating or drinking. Pain may worsen in the supine position and may be relieved in sitting, bending, or leaning forward. The pain may be cyclical or progressively worse and may be accom…	In patients with chronic pancreatitis, the main features of abdominal pain are usually the following: 1. Persistent pain: Patients may experience a persistent dull or dull pain in the abdomen, often worse after a meal or at night. The pain usually lasts for days or weeks, or even months. 2. Localized radiating pain: Pain may radiate from the abdomen to the back, especially in the area around the …	0	1
What are the clinical manifestations of neuroendocrine neoplasia crisis?	Neuroendocrine neoplastic crisis, also known as an acute onset of ectopic ACTH syndrome or Cushing's syndrome, is a serious clinical condition often associated with excessive hormone secretion by the tumor. Clinical manifestations can include, but are not limited to, the following: 1. High blood pressure: High levels of cortisol in the body can cause a sharp increase in blood pressure. 2. Impaire…	A neuroendocrine neoplasia crisis is an acute symptom and sign caused by the release of large amounts of active substances from a neuroendocrine tumor. Clinical manifestations include: 1. Severe abdominal pain: may be caused by tumor compression or blockage. 2. Diarrhea: often accompanied by abdominal pain, a large number of watery stools. 3. High blood pressure: caused by the release of catechol…	2	1
What are the characteristics and patient population of duodenal glandular mucinous cysts?	Duodenal mucinous cyst is a relatively rare digestive disorder characterized by a mucus-containing cystic mass in the intestinal wall. This type of cyst is usually single, but there have been reports of the possibility of several. They vary in size, from small ones that can be just a few millimeters, large ones that can reach a few centimeters, or even larger. The contents of the cyst are mainly …	Duodenal glandular mucinous cyst is a relatively common benign tumor that usually occurs in the submucosal layer of the duodenum. Features include: 1. Most often, duodenal mucocysts are asymptomatic and are usually discovered inadvertently during gastrointestinal endoscopy or surgery. 2. Glandular mucinous cysts appear as lumps or bulges, usually round or oval in shape, generally between 1-3 cm i…	1	1
How to evaluate the loss of protein and steatorrhea in the digestive tract during stool examination for eosinophilic gastroenteritis?	Eosinophilic gastroenteritis (EG) is an inflammatory disease characterized by eosinophilic infiltration in the digestive tract. Stool examination is an important diagnostic tool in the evaluation of gastrointestinal protein loss (protein-losing enteropathy, PLE) and steatorrhea. Here are some common evaluation metrics: 1. Fecal Protein Assay: Protein loss can lead to abnormally high levels of pro…	In stool examination for eosinophilic gastroenteritis, the loss of protein in the digestive tract and steatorrhea can be assessed by: 1. Detect protein in the stool: Assess the loss of protein from the digestive tract by measuring the protein content in the stool. Normally, the amount of protein in the stool is low, but if there is a loss of protein, for example due to damage to the intestinal mu…	1	1
How do blood lipase levels change in acute pancreatitis and what are the clinical implications?	In acute pancreatitis, lipase levels are usually markedly elevated. Lipase is a digestive enzyme that is mainly secreted by the pancreas, and normally, it does not appear in large quantities in the bloodstream. When acute inflammation of the pancreas occurs, such as acute pancreatitis, pancreatic cells are damaged and lipase can spill into the bloodstream, causing lipase levels in the blood to ri…	In acute pancreatitis, lipase levels are markedly elevated. Blood lipase is a digestive enzyme that is secreted mainly in the pancreas and helps digest fats. When the pancreas is damaged or inflamed, pancreatic cells release large amounts of lipase into the bloodstream, resulting in elevated blood lipase levels. Elevated blood lipase levels are one of the common features of acute pancreatitis and…	0	1
If the patient's bowel movements do not meet the type III requirements of the Rome IV diagnostic criteria, what type of functional gastrointestinal disease is the diagnosis? What conditions need to be excluded during the diagnosis? What basic tests are usually needed to confirm the diagnosis?	If a patient's bowel movement does not meet the type III requirements of the Rome IV diagnostic criteria, this usually means that the patient may have functional bowel disease, but the specific type needs to be determined according to the Rome IV diagnostic criteria. The Rome IV criteria classify functional gastrointestinal diseases into various types, such as functional constipation (FC), irrita…	Depending on the situation you described, if the patient does not meet the requirements of type III of the Rome IV diagnostic criteria, but still has symptoms such as difficulty and frequent bowel movements, it may be an atypical functional gastrointestinal disease, such as atypical functional constipation or atypical functional diarrhea. During the diagnosis process, it is necessary to rule out …	1	1
How does long-term cholestasis lead to cirrhosis?	The process of cirrhosis leading to cholestasis usually involves changes in the normal structure and function of the liver. Bile is a fluid secreted by the liver that is primarily responsible for aiding in digestion and absorption of fats. Cholestasis (also known as cholestasis) occurs when the flow of bile is blocked, and it can lead to a range of pathophysiological changes: 1. Bilirubin Metabol…	Long-term cholestasis is caused by the blockage of bile flow, which leads to the accumulation of bile in the liver, which in turn causes liver cell damage and inflammation. Cholestasis causes an excessive build-up of bile acids in the liver, which in turn has a toxic effect on liver cells. For a long time, this toxic effect will cause gradual damage and death of liver cells, which in turn will pr…	1	1
How long does fever usually last after heavy gastrointestinal bleeding and what the cause may be	Fever that occurs after heavy gastrointestinal bleeding may usually be due to the body's emergency response to blood loss or due to an infection that comes from bleeding. The duration of fever varies from individual to individual and specific causes, and can range from a few days to a week, and sometimes longer. If the fever is caused by an infection, then the duration of the fever will depend on…	Fever that occurs after heavy gastrointestinal bleeding usually lasts for a few days to a week, but in general, it can last anywhere from a few days to a week. The cause of fever may be due to an infection or an inflammatory reaction caused by bleeding in the digestive tract. When gastrointestinal bleeding is severe, it can lead to a breakdown of the mucosa of the gastrointestinal tract, making i…	1	1
What are the commonly used medical treatments for esophageal peristalsis and hypertonic esophageal motility disorders, and what are the final surgical methods?	For esophageal peristalsis dysregulation and hypertonic esophageal motility disorders, commonly used drug treatments mainly include the following categories: 1. Anticholinergic drugs: such as tegaserod and scopolamine, these drugs can reduce the contractility of esophageal smooth muscle and improve esophageal peristalsis. 2. Calcium-channel blockers: such as nifedipine, these drugs can reduce cal…	Esophageal peristalsis and hypertonic esophageal motility disorders are two common esophageal disorders, and the commonly used medical treatment and final surgical means are as follows: 1. Common drug treatments for esophageal peristalsis disorders include: - Calcium channel blockers, such as nifedipine and diltiazem, can help relax esophageal smooth muscle and improve esophageal motility. - Anti…	1	1
What is the definition, clinical manifestations, and consequences of portal hypertension	Portal Hypertension refers to a condition where the pressure within the portal vein system is continuously elevated, usually beyond the normal range (12-18mmHg). This condition is typically caused by liver cirrhosis, portal vein thrombosis, tumor compression, or other liver diseases, which lead to obstructed blood flow and impeded blood return to the liver. Clinical manifestations may include: 1.…	Portal hypertension refers to a pathological state of elevated venous pressure caused by obstruction or compression of the portal vein and its branches. The main reasons include cirrhosis, portal vein thrombosis, portal vein cancer thrombus, cholangiocarcinoma, etc. The clinical manifestations mainly include: 1. Ascites: Due to portal hypertension causing liver dysfunction and increased intra-abd…	0	1
How to perform clean enema treatment when encountering severe obstructive constipation in the discharge tract?	Clean enema is a method used to relieve severe constipation or to prepare for certain medical examinations. The general steps for performing a clean enema are as follows: 1. Preparation of Materials: You will need an enema solution (usually sterile normal saline, glycerin solution, or other enema fluids recommended by a doctor), an enema apparatus (such as an enema bag or enema can), and a dispos…	When encountering severe obstructive constipation, a clean enema is a common treatment method. Here are the steps to perform a clean enema: 1. Preparation: Gather the necessary supplies, including a dedicated enema bag or apparatus, warm water, lubricant, and sterile alcohol swabs. 2. Cleaning and Sterilization: Wash your hands and sterilize them, and also sterilize the enema equipment. Ensure th…	0	1
What are the consequences of liver cirrhosis leading to a decrease in plasma albumin and colloid osmotic pressure?	Liver cirrhosis leads to a decrease in plasma albumin and a reduction in colloid osmotic pressure, which can result in a range of clinical manifestations and complications. Plasma albumin is a crucial component in maintaining blood volume and intravascular fluid balance. Its reduction causes a decrease in colloid osmotic pressure in the blood. Colloid osmotic pressure is the force that prevents f…	Cirrhosis leads to a decrease in plasma albumin and colloid osmotic pressure, which can result in insufficient colloid osmotic pressure in the body, leading to increased leakage of intravascular fluid into tissue gaps and tissue edema. In addition, a decrease in plasma albumin can also affect the colloid osmotic pressure of plasma, reducing the circulation of fluid in blood vessels, further exace…	1	1
What are the diagnostic criteria for primary peritonitis and what is the role of ascites culture in it?	Primary peritonitis, also known as spontaneous peritonitis, refers to an infectious disease of the peritoneum that occurs in the absence of an abdominal organ source of infection. The diagnosis of primary peritonitis typically requires a combination of clinical presentation, laboratory tests, and imaging studies. Here are some diagnostic criteria: 1. History and Signs: Patients usually present wi…	Primary peritonitis refers to peritonitis that occurs when the cause of peritonitis is unclear. The diagnostic criteria include: 1. Abdominal pain: Persistent and progressively worsening abdominal pain is one of the main symptoms of primary peritonitis. 2. Peritoneal irritation symptoms: including tenderness, rebound pain, abdominal wall tension, and other peritoneal irritation symptoms. 3. Labor…	1	1
What factors should be considered in the evaluation and analysis of liver enzyme abnormalities, and how should the evaluation approach be carried out?	The evaluation and analysis of abnormal liver enzymes is a comprehensive process that requires consideration of multiple factors. First, it is important to understand the medical history, including the patient's age, gender, medication use, alcohol consumption history, family medical history, and the presence of chronic diseases such as hepatitis, cirrhosis, fatty liver, or other metabolic disord…	The evaluation and analysis of abnormal liver enzymes involve multiple factors, mainly including the following points: 1. **Clinical History**: Information about the patient's basic condition, symptoms, medical history, medication use, and alcohol consumption history is crucial for assessing the cause of abnormal liver enzymes. 2. **Physical Examination**: Observations of signs such as hepatosple…	0	1
What is the prognosis of patients with chronic pancreatitis?	The prognosis of chronic pancreatitis varies depending on individual differences and the severity of the disease. This condition can lead to a gradual loss of pancreatic function, with impairment of both endocrine and exocrine pancreatic functions, manifesting as steatorrhea, diabetes, malnutrition, and other symptoms. In some cases, chronic pancreatitis may be accompanied by persistent pain, whi…	Chronic pancreatitis is a persistent inflammation that can lead to sustained damage and fibrosis of pancreatic tissue. The prognosis of patients depends on various factors, including the severity of the disease, etiology, treatment, and the patient's lifestyle. Generally speaking, the prognosis of patients with chronic pancreatitis can be evaluated through the following aspects: 1. Disease severi…	0	1
What indicators can be used to evaluate the severity and activity of digestive system diseases in laboratory tests?	In assessing the severity and activity of digestive system diseases, laboratory tests typically focus on the following key indicators: 1. **Blood tests**: - **Hemoglobin** and **red blood cell count**: A decrease may suggest gastrointestinal bleeding or anemia due to chronic disease. - **White blood cell count**: An increase may indicate the presence of an infection or inflammatory response. - **…	In laboratory tests for digestive system diseases, the following indicators can be used to evaluate the severity and activity of the disease: 1. C-reactive protein (CRP): CRP is an inflammatory marker, and its level usually increases when disease activity increases. 2. White blood cell count (WBC): White blood cell count can indicate the degree of inflammatory response in the body, and high WBC c…	1	1
How to manage acute non-variceal upper gastrointestinal bleeding caused by peptic ulcer disease?	Acute non-variceal upper gastrointestinal bleeding due to peptic ulcer disease is a serious clinical condition that requires rapid and decisive management. The management strategy typically includes the following key steps: 1. Emergency assessment and stabilization: Initially, assess the patient's hemodynamic status to ensure circulatory stability. If necessary, administer blood transfusions and …	Acute non-variceal upper gastrointestinal bleeding due to peptic ulcer disease is a serious complication that requires prompt management to avoid life-threatening outcomes. The treatment methods include: 1. Emergency management: Immediate measures such as administering oxygen, establishing intravenous access, and monitoring with an electrocardiogram are routine initial treatments. 2. Fluid and bl…	1	1
How to diagnose and evaluate the efficacy of Helicobacter pylori testing in chronic gastritis, what are the types of tests and precautions?	In the diagnosis and evaluation of treatment efficacy for chronic gastritis, the detection of Helicobacter pylori (H. pylori) plays a crucial role. The main methods for detecting H. pylori include the following: 1. **Urea Breath Test (UBT)**: This is a non-invasive and accurate detection method. The patient ingests urea labeled with C14 or C13. If H. pylori is present in the stomach, the urea is …	Helicobacter pylori infection is a common condition in chronic gastritis, and Helicobacter pylori testing can help diagnose and evaluate treatment effectiveness. Here is the relevant information: 1. Inspection type: -Non invasive examinations: including serum antibody testing, breath testing, and fecal antigen testing. These examination methods are simple, non-invasive, and suitable for prelimina…	1	1
What are the serious complications of pseudomembranous colitis?	Pseudomembranous colitis is a severe form of intestinal inflammation primarily caused by Clostridium difficile. Its complications may include: 1. Intestinal Obstruction: The formation of pseudomembranes can lead to partial or complete blockage of the intestine, impeding the passage of contents, which may result in severe abdominal pain, vomiting, and changes in bowel sounds. 2. Intestinal Perfora…	The serious complications of pseudomembranous colitis include but are not limited to: 1. Toxic megacolon: It is a rare but serious complication characterized by significant colonic dilation and dysfunction, which may cause life-threatening conditions such as intestinal perforation and peritonitis. 2. Sepsis: Pseudomembranous colitis can cause a large release of bacterial toxins in the body, leadi…	1	1
How is the weakened barrier function of LES against gastroesophageal reflux disease caused?	In Gastroesophageal Reflux Disease (GERD), the weakened anti-reflux barrier function of the Lower Esophageal Sphincter (LES) is usually caused by a variety of factors. The LES is located at the junction of the esophagus and the stomach. Under normal circumstances, it maintains a certain pressure to prevent the contents of the stomach from refluxing back into the esophagus. When the function of th…	Gastroesophageal Reflux Disease (GERD) is a common digestive system disorder characterized by the backflow of stomach contents into the esophagus, causing symptoms. The Lower Esophageal Sphincter (LES) is a muscular ring that connects the esophagus to the stomach and plays a crucial role in preventing the backflow of stomach contents. The weakening of the LES's anti-reflux barrier function leads …	1	1
What measures may be taken when conservative treatment is ineffective for functional constipation?	Functional constipation refers to the persistent difficulty or discomfort in defecation in the absence of an organic cause. When conservative treatments such as dietary adjustments, increasing fluid intake, exercise, the use of laxatives, or modulation of the gut microbiota are ineffective, the following measures may need to be considered: 1. **Further Evaluation and Diagnosis**: If conservative …	When functional constipation does not respond to conservative treatment, the following measures may be necessary: 1. Pharmacological Treatment: A doctor may consider prescribing medications to help alleviate the symptoms of constipation, such as osmotic laxatives, stimulant laxatives, and calcium supplements. However, medication should be taken under the guidance of a doctor and used strictly as …	1	1
What are the reasons for bloody ascites in liver cancer patients?	The cause of bloody ascites in liver cancer patients is usually due to tumor invasion or ruptured blood vessels. When liver cancer develops to a certain stage, it may invade the blood vessels in the liver, especially the portal vein system, leading to vascular rupture or the formation of tumor thrombus. In addition, liver cancer cells may also directly erode surrounding small blood vessels, causi…	The reason for bloody ascites in liver cancer patients is usually due to the invasion of liver cancer lesions into the blood vessels of the liver or the hepatic splenic vein system, leading to an increase in intrahepatic venous pressure and obstruction of blood reflux, resulting in the formation of ascites. In addition, liver cancer may cause rupture of liver blood vessels or bleeding from intrah…	0	1
How to confirm the diagnosis in endoscopic examination of HSV esophagitis?	Endoscopic examination is a crucial step in the diagnosis of HSV (Herpes Simplex Virus) esophagitis. Under endoscopy, doctors look for specific lesions on the esophageal mucosa to confirm the diagnosis. Here are some features that may be observed during the endoscopic examination, which, although not directly quoted from the provided knowledge texts, can help confirm HSV esophagitis based on clin…	HSV (Herpes Simplex Virus) esophagitis is an inflammation of the esophagus caused by the Herpes Simplex Virus. The diagnosis of HSV esophagitis typically requires a combination of clinical symptoms, endoscopic findings, and pathological examination. 1. Endoscopic Findings: The endoscopic appearance of HSV esophagitis usually includes scattered small vesicles, ulcers, and inflammation on the esoph…	0	1
How does ammonia poisoning lead to pathological and physiological changes in hepatic encephalopathy, including specific mechanisms?	Ammonia toxicity is one of the important pathophysiological mechanisms leading to hepatic encephalopathy (HE). Hepatic encephalopathy occurs when the liver's function is severely impaired, resulting in a decreased capacity to clear ammonia and other toxic metabolic products from the blood, which in turn causes neurological dysfunction. Ammonia is primarily produced in the intestines and enters th…	Ammonia toxicity refers to a condition where the concentration of ammonia in the blood rises above the normal range, leading to an excessive accumulation of ammonia in the body. Ammonia toxicity is one of the key factors contributing to hepatic encephalopathy, a disease characterized by abnormal brain function due to a decline in liver function. The pathophysiological changes in hepatic encephalo…	1	1
What are the types, causes, clinical manifestations, and treatment methods of Crigler Najjar syndrome?	Crigler-Najjar syndrome is a rare genetic disorder that primarily affects bilirubin metabolism. The syndrome is divided into two types, Type I and Type II. Type I (also known as the complete form) is the more severe type, where patients lack the enzyme uridine diphosphate-glucuronosyltransferase 1A1 (UGT1A1), which is crucial for the normal metabolism of bilirubin. Consequently, bilirubin cannot …	Crigler-Najjar syndrome is a rare genetic disorder that is primarily divided into two types: Type I Crigler-Najjar syndrome and Type II Crigler-Najjar syndrome. Both types are caused by a mutation in the gene encoding the liver enzyme uridine diphosphate-glucuronosyltransferase 1A1 (UGT1A1), leading to a disorder in bilirubin metabolism. Regarding the etiology, the gene mutation in Crigler-Najjar…	1	1
The pathological features of celiac disease are what, and how is it assessed using the Marsh classification?	Celiac disease, also known as coeliac disease or gluten-sensitive enteropathy, is a chronic immune-mediated small intestinal disorder. Its pathological features primarily manifest as damage to the small intestinal mucosal epithelium after the ingestion of foods containing gluten. Typical changes include villous flattening, atrophy of the small intestinal villi, hyperplasia of the crypts (small in…	The pathological features of celiac disease primarily include damage to the small intestinal mucosal epithelial cells, villous destruction, and inflammatory response. The Marsh classification is a system used to assess the pathological degree of celiac disease and is divided into four distinct stages: 1. Marsh I: Increased epithelial cell proliferation in the small intestinal mucosa without damag…	1	1
What information should be learned about the history of alcohol consumption in the diagnosis of alcoholic liver disease?	Understanding the drinking history is crucial in diagnosing alcoholic liver disease, as it is a key factor in determining the occurrence of the disease. Typically, the following information is needed: 1. **Amount of Alcohol Consumed**: It is important to know the amount of alcohol the patient consumes daily, usually measured in standard drink units. One standard drink unit contains about 14 grams…	Understanding the patient's drinking history is crucial in the diagnosis of alcoholic liver disease. The following are some key pieces of information that need to be understood, including but not limited to: 1. Type of Alcohol Consumed: It is necessary to know the types of alcohol the patient consumes, whether it is beer, wine, spirits, or other types of alcoholic beverages. 2. Frequency of Drink…	1	1
The pathological manifestations of tropical sprue include what abnormalities in the small intestinal mucosal villi, as well as what changes in the crypts and epithelial cells?	The pathological manifestations of tropical sprue primarily include atrophy and deformation of the small intestinal mucosal villi. The length of the villi is shortened, their structure becomes sparse, and in some cases, they may even completely disappear. This change affects the absorption area of the small intestine, reducing the capacity for digestion and absorption of nutrients. Additionally, …	The translation you've provided is already in English and accurately describes the pathological manifestations of tropical sprue. If you need any further assistance or clarification on this text, please let me know. Otherwise, the paragraph is well-translated and conveys the medical details of the condition effectively.	1	1
What are the causes of acquired hiatal hernia?	Acquired hiatal hernia, also known as secondary hiatal hernia, typically occurs due to the enlargement or damage of the natural passage between the esophagus and the stomach, known as the esophageal hiatus, caused by multiple factors. The development of this condition may be related to the following reasons: 1. Increased intra-abdominal pressure: Chronic coughing, constipation, pregnancy, excessi…	The causes of acquired hiatal hernia formation mainly include the following aspects: 1. Relaxation of the abdominal muscles: The relaxation of the abdominal muscles or an increase in intra-abdominal pressure can lead to the relaxation of the muscles around the esophageal hiatus, causing the junction between the esophagus and the stomach to become loose, thus forming a hernia. 2. Increase in intra…	1	1
What are the characteristics of abdominal mass as a common sign in primary small intestinal tumors?	In primary small intestinal tumors, an abdominal mass as a common sign typically presents with the following characteristics: 1. Mobility: Abdominal masses caused by small intestinal tumors tend to be mobile, which is related to the position and mobility of the intestinal segment where the tumor is located. The position of the mass can sometimes be altered by changing body positions. 2. Texture: …	In primary small intestinal tumors, an abdominal mass as a common sign has the following characteristics: 1. Palpable mass: Patients can feel a firm mass in the abdomen, usually in the region of the small intestine. 2. Variable size: The size of the abdominal mass can vary depending on the growth rate and location of the tumor, with some being smaller and others potentially larger. 3. Mobility: T…	1	1
The esophageal X-ray barium study reveals which abnormal characteristics in achalasia of the cardia and nutcracker esophagus?	The esophageal X-ray barium examination can reveal different abnormal characteristics in cardia achalasia and nutcracker esophagus: 1. Cardia Achalasia: - The middle part of the esophagus shows a "bird-beak" or "fish-mouth" narrowing, which is due to the inability of the lower esophageal sphincter to relax. - The upper part of the esophagus dilates, accumulating barium, forming a "funnel-shaped" …	The esophageal X-ray barium examination can reveal the following abnormal characteristics in cardia achalasia and nutcracker esophagus: 1. Cardia Achalasia (achalasia): In the esophageal X-ray barium examination, patients with cardia achalasia have a significant dysfunction of the cardia sphincter, characterized by an inability of the cardia region to relax normally, preventing food from passing …	1	1
What imaging methods are commonly used in diagnosing colon ischemia, what are their characteristic manifestations, and how can they be distinguished from Crohn's disease and ulcerative colitis?	In the diagnosis of colonic ischemia, commonly used imaging methods include: 1. **Computed Tomography Angiography (CTA)**: This is the examination method of choice, as it clearly displays the morphology and blood flow of the colonic vessels. Characteristic findings include thickened bowel walls, reduced enhancement, and potential narrowing or occlusion of mesenteric vessels. CTA can also help ide…	In diagnosing colonic ischemia, commonly used imaging methods include Computed Tomography Angiography (CTA), Magnetic Resonance Angiography (MRA), colonoscopy, and ultrasonography. These methods can help doctors determine the血管 supply, assess the thickness of the bowel wall and its blood supply, thereby aiding in diagnosis. Characteristic imaging findings of colonic ischemia include: 1. Computed …	1	1
How is secondary retroperitoneal fibrosis treated, particularly in cases caused by methysergide medications and those caused by infection and malignant diseases?	Secondary retroperitoneal fibrosis is a rare clinical condition that typically requires a multidisciplinary approach for management, including medication, supportive therapy, and possible surgical intervention. For retroperitoneal fibrosis induced by methysergide medications, the primary treatment is to discontinue the use of the drug that may be causing the problem. In this case, it may be neces…	For secondary retroperitoneal fibrosis, the treatment approach will vary depending on the specific cause of the lesion. Here are the treatment plans for secondary retroperitoneal fibrosis caused by methysergide medications, infections, and malignant diseases: 1. Retroperitoneal fibrosis caused by methysergide medications: - Discontinuing the drug causing the lesion is the primary step. Patients s…	0	1
What are the characteristics and treatment status of malignant peritoneal mesothelioma?	Malignant peritoneal mesothelioma is a rare form of cancer that primarily affects the inner layer of the peritoneum and can also occur in the pleura. Its characteristics include: 1. **Symptoms**: Initial symptoms may include abdominal pain, bloating, weight loss, fatigue, loss of appetite, and abdominal masses. As the disease progresses, ascites, bowel obstruction, jaundice, and dysfunction of ot…	Malignant peritoneal mesothelioma is a rare but aggressive form of cancer that originates from the peritoneal epithelial tissue. The following are the characteristics and current treatment status of malignant peritoneal mesothelioma: Characteristics: 1. Symptoms: Early symptoms may not be obvious, but as the tumor grows, symptoms such as abdominal pain, bloating, ascites, and weight loss may appe…	1	1
What are the pathological characteristics of acute gastritis?	Acute gastritis, also known as stomach ache or discomfort in traditional Chinese medicine, is a disease characterized by acute inflammatory changes of the gastric mucosa due to external pathogen invasion, improper diet, emotional distress, spleen-stomach weakness, and other causes. The main pathological features include: 1. **Mucosal Congestion and Edema**: In acute gastritis, the gastric mucosa …	The pathological manifestations of acute gastritis mainly include the following characteristics: 1. Epithelial cell damage: In acute gastritis, gastric mucosal epithelial cells may experience varying degrees of damage, including surface cell shedding, ulcer formation, etc. 2. Inflammatory cell infiltration: There will be a large amount of inflammatory cell infiltration in the affected area of acu…	2	1
When liver failure occurs, how does endotoxin affect microcirculatory disturbance and portal hypertension, leading to the deterioration of the condition?	In liver failure, endotoxemia is a common pathological phenomenon due to the severe impairment of liver function, which is unable to effectively clear endotoxins from the blood. Endotoxin, also known as bacterial lipopolysaccharide, is a component of the cell wall of Gram-negative bacteria. When it enters the bloodstream, it can trigger a series of pathophysiological changes that lead to microcir…	In liver failure, endotoxin is a harmful substance produced by intestinal bacteria that enters the liver through the portal venous system. These endotoxins have adverse effects on both the microcirculation and the portal venous system, leading to the deterioration of the condition. Firstly, endotoxin causes microcirculatory disturbance. After entering the liver through the portal vein, endotoxin …	1	1
When drugs cause liver damage, what excretion capacity of the liver can be exceeded, and what are the mechanisms involved?	When drug-induced liver injury occurs, it is mainly because the drug or its metabolites exceed the liver's capacity for detoxification and excretion. The liver is the body's primary metabolic organ, responsible for transforming and clearing many foreign compounds, including drugs. This process is mainly carried out by the enzyme systems within liver cells, particularly the Cytochrome P450 enzyme …	When drug-induced liver injury exceeds the liver's excretory capacity, problems arise primarily in the following aspects: 1. Bile excretion: The liver is the center for the synthesis and excretion of bile. Drug metabolites are typically excreted through bile. If liver injury impairs bile excretion, it can lead to the accumulation of drug metabolites in the body, increasing drug toxicity and side …	1	1
What are the treatment principles for Hp infection in peptic ulcers	The treatment principle for Helicobacter pylori (Hp) infection in peptic ulcers is primarily to eradicate Helicobacter pylori.通常, a triple or quadruple therapy regimen is used, which includes a proton pump inhibitor (PPI) such as omeprazole or lansoprazole, one or two antibiotics such as amoxicillin, clarithromycin, metronidazole, or tinidazole, and sometimes a bismuth preparation is added. The c…	The treatment principles for Helicobacter pylori (Hp) infection in peptic ulcers typically include the following points: 1. Antibiotic therapy: Eliminating the Hp infection through the use of antibiotics is key to treating peptic ulcers. Commonly used antibiotics include clarithromycin, metronidazole, amoxicillin, etc. Combination therapy is often employed to reduce the risk of resistance. 2. Pro…	1	1
What are the main pathogens of esophageal infectious diseases, and what are the common symptoms and prognosis?	Esophageal infectious diseases can be caused by a variety of pathogens, including bacteria, viruses, and fungi. Common pathogens include: 1. Bacteria: For example, Streptococcus, Staphylococcus, Salmonella, Helicobacter pylori, etc., which can lead to esophagitis or esophageal abscess. 2. Viruses: For example, Herpes Simplex Virus (HSV), Cytomegalovirus (CMV), Echovirus, Coxsackievirus, etc., whi…	The main pathogens of esophageal infectious diseases include bacteria, fungi, and viruses. Common bacteria include Lymphogranuloma venereum Enterococcus, Escherichia coli, Staphylococcus aureus, etc.; fungi include Candida and Aspergillus; and the primary viruses are Herpes Simplex Virus, among others. Common symptoms of esophageal infectious diseases include: 1. Sore throat: Patients may experie…	1	1
What is the mechanism of action and usage of gabexate in the treatment of mild acute pancreatitis?	Gabexate works in the treatment of mild acute pancreatitis primarily by inhibiting the activation of trypsin, preventing the self-digestion of pancreatic enzymes, and thereby reducing the inflammatory response in the pancreas. It is a drug that inhibits pancreatic enzyme activity, reducing the content of pancreatic enzymes in the pancreatic juice and decreasing the damage to pancreatic tissue. In…	Gabexate mesilate is an antiprotease medication that can be used to treat mild acute pancreatitis. Its main mechanisms of action include: 1. Inhibition of proteases: Gabexate can inhibit the activity of digestive enzymes such as trypsin, reducing the release of these enzymes during pancreatitis, and thereby alleviating tissue damage and inflammation in the pancreas. 2. Anti-inflammatory effect: G…	1	1
What are the advantages and limitations of ultrasound examination in screening pancreatic tumors?	Ultrasound examination has the following advantages in screening for pancreatic tumors: 1. Non-invasiveness: Ultrasound is a non-invasive method of examination that does not require the injection of contrast agents, making it safer for patients. 2. Real-time imaging: Ultrasound can display the dynamic changes of the pancreas in real-time, allowing for the observation of the pancreas's shape, stru…	Ultrasound examination has the following advantages and limitations when screening for pancreatic tumors: Advantages: 1. Non-radioactive: Ultrasound examination is a non-invasive method that does not produce radiation, making it suitable for long-term monitoring and screening. 2. High safety: Since ultrasound does not use radiation or harmful substances, it has no side effects on patients. 3. Rel…	0	1
In the differential diagnosis of combined hyperbilirubinemia, how to distinguish between cholestasis and liver cell causes through laboratory tests, and what is the role of serological tests in differential diagnosis?	In the differential diagnosis of conjugated hyperbilirubinemia, distinguishing between cholestasis and hepatocellular causes primarily relies on a series of laboratory tests. Cholestasis is usually associated with biliary obstruction or bile secretion disorders, while hepatocellular causes may involve liver cell injury or metabolic abnormalities. Here are some key laboratory test items and their …	The differential diagnosis of conjugated hyperbilirubinemia involves distinguishing between cholestasis and hepatocellular causes. In terms of laboratory testing, the following indicators can be used to differentiate between the two: 1. Characteristics of Cholestasis: - Bile Acids: Elevated levels of bile acids are observed during cholestasis. - Alkaline Phosphatase (ALP) and Gamma-Glutamyl Trans…	1	1
What are the special examination methods for functional constipation?	Special investigations for functional constipation typically include the following methods: 1. **Anorectal Function Tests**: These include anorectal manometry, rectal compliance tests, and electrophysiological studies (such as anal sphincter electromyography) to assess the muscle function and nerve conduction in the anorectal area. 2. **Colonic Transit Study**: This involves ingesting radiopaque …	Functional constipation refers to a condition where便秘symptoms persist after organic diseases have been ruled out. Special investigative methods can help doctors gain a better understanding of the causes of constipation. Here are some special diagnostic methods used for functional constipation: 1. Anorectal Examination (Digital Rectal Examination): The doctor assesses the function of the anal sphi…	1	1
What are the causes of edema, fever, and increased nocturia in the clinical manifestations of gelatinous bowel disease?	Gluten-sensitive enteropathy, also known as celiac disease, is an intestinal disorder related to the ingestion of gluten, a protein found in wheat and other cereals. Its clinical manifestations are diverse, including but not limited to digestive system symptoms and systemic symptoms. Edema, fever, and nocturia may be caused by the following reasons in gluten-sensitive enteropathy: 1. **Edema**: C…	Celiac disease is a rare condition characterized by damage to the small intestinal mucosa, leading to malabsorption. Edema, fever, and increased nocturia are among the clinical manifestations of celiac disease, and their main causes include the following points: 1. Protein loss: Due to the damage to the small intestinal mucosa, poor protein absorption occurs, leading to a decrease in plasma collo…	1	1
What are the specific requirements for patient preparation before endoscopic examination?	Patient preparation before an endoscopic examination is a crucial step to ensure the accuracy and safety of the procedure. Although no specific knowledge clauses were provided, I can offer the following information based on standard medical practice: 1. **Fasting and fluid restriction**: Most endoscopic procedures require patients to fast for 6-8 hours prior to the examination to empty the gastro…	Endoscopy is a common diagnostic and therapeutic method primarily used to examine the digestive tract, respiratory tract, and other internal organs. Before undergoing an endoscopic procedure, patients typically need to carry out some preparation work to ensure the accuracy and safety of the examination. Here are the specific requirements for patients before an endoscopic procedure: 1. Fasting: As…	0	1
What are the clinical manifestations, treatment, and follow-up of gastric cancer?	Gastric carcinoid is a rare type of stomach tumor that originates from the neuroendocrine cells in the gastric mucosa. Its clinical manifestations may include, but are not limited to, the following points: 1. **Gastrointestinal symptoms**: Patients may experience abdominal pain, bloating, nausea, vomiting, loss of appetite, and weight loss. 2. **Gastrointestinal bleeding**: Gastric carcinoid can …	Gastric adenocarcinoma refers to a type of cancer that originates from the glandular cells in the gastric mucosa, including adenocarcinoma, mucinous adenocarcinoma, and serous adenocarcinoma, among other types. The clinical manifestations are often nonspecific and can be easily overlooked, but generally include the following aspects: 1. Gastrointestinal symptoms: Such as upper abdominal discomfor…	1	1
What are the diagnostic indicators for alpha 1-aT deficiency liver disease?	Alpha-1-antitrypsin (A1-AT) deficiency liver disease, also known as alpha-1-antitrypsin deficiency, is a genetic disorder primarily caused by a deficiency or dysfunction of alpha-1-antitrypsin (A1-AT). Diagnosing this disease usually involves several indicators and tests: 1. Alpha-1-antitrypsin level measurement: Blood tests can measure the concentration of A1-AT. In patients with A1-AT deficienc…	The diagnostic indicators for alpha-1-antitrypsin (A1-AT) deficiency liver disease primarily include the following aspects: 1. Serum alpha-1-antitrypsin (A1-AT) levels: In patients with A1-AT deficiency, serum A1-AT levels are typically reduced. Measuring serum A1-AT levels serves as one of the important indicators for confirming the diagnosis of the disease. 2. Liver function tests: Patients wit…	0	1
What are the characteristics and clinical manifestations of jaundice caused by pancreatic cancer?	Jaundice caused by pancreatic cancer, medically referred to as "obstructive jaundice," is primarily due to the tumor compressing or invading the common bile duct, blocking the normal excretion of bile, which leads to its onset. The characteristics and clinical manifestations of jaundice in patients with pancreatic cancer include the following: 1. **Yellowing of the skin and sclera**: The classic …	Jaundice caused by pancreatic cancer is due to the compression of the common bile duct by a pancreatic tumor, which leads to obstruction of bile excretion. The characteristics and clinical manifestations include: 1. Yellowing of the skin and sclera: Jaundice is the most common presentation, with the skin and sclera appearing yellow. 2. Darkened urine: The color of the urine deepens, turning dark,…	1	1
What role does pancreatic biopsy play in the diagnosis of chronic pancreatitis, and what are the commonly used methods?	Pancreatic biopsy plays a crucial role in the diagnosis of chronic pancreatitis, especially when other imaging and laboratory test results are inconclusive or contradictory. Through pancreatic biopsy, doctors can directly observe the pathological changes in the pancreatic tissue, confirm the presence of chronic lesions such as inflammation, fibrosis, calcification, and rule out the possibility of…	Pancreatic biopsy plays a very important role in the diagnosis of chronic pancreatitis, as it can help doctors to clarify the pathological changes in the pancreatic tissue and diagnose the type and severity of the disease. Common methods of pancreatic biopsy include: 1. Percutaneous pancreatic biopsy (EUS-FNA): This method involves ultrasound-guided needle aspiration through an endoscope, which c…	1	1
What are the clinical and pathological features, as well as endoscopic treatment methods, of Duchenne disease of the colon and small intestine?	I apologize for the inconvenience, but I currently do not have access to specific knowledge entries. However, I can provide you with some information based on general professional knowledge. Colon and small intestine Duhamel's disease, commonly referred to as Crohn's Disease (CD), is a chronic inflammatory bowel disease. Its clinical features include, but are not limited to: 1. Chronic abdominal …	Duhamel's disease of the colon and small intestine is a rare chronic inflammatory bowel disease. The following are its clinical features, pathological characteristics, and endoscopic treatment methods: 1. Clinical Features: - Abdominal pain: A common primary symptom, which can be intermittent or persistent. - Diarrhea: Often accompanied by diarrhea, which may present as an increased frequency of …	1	1
What are the effects of rheumatoid vasculitis on the gastrointestinal tract?	Rheumatoid vasculitis, also known as allergic vasculitis, is an immune-mediated vascular inflammation that may involve the microvasculature of multiple systems throughout the body. While its primary effects are on the skin, joints, and kidneys, the gastrointestinal tract can also be one of the affected areas. When rheumatoid vasculitis involves the gastrointestinal tract, it may lead to several i…	Rheumatoid vasculitis is an autoimmune disease that primarily affects the blood vessels and leads to vascular inflammation. Although its main symptoms usually involve organs such as the skin, joints, and kidneys, rheumatoid vasculitis can also impact the gastrointestinal tract. Some studies suggest that patients with rheumatoid vasculitis may experience the following gastrointestinal-related issu…	1	1
What conditions or diseases may lead to the occurrence of bacterial liver abscess, and what factors are associated with its incidence rate?	Bacterial liver abscess is an accumulation of pus within the liver caused by a bacterial infection. The occurrence of this condition may be associated with the following situations or diseases: 1. Gastrointestinal Infections: Such as appendicitis, diverticulitis, enteritis, etc., which can lead to the spread of bacteria to the liver through the bloodstream or lymphatic system. 2. Biliary Tract In…	Bacterial liver abscess is a serious liver infection condition, commonly caused by the following situations or diseases: 1. Biliary Tract Infection: Biliary infections such as cholecystitis, cholangitis, and pancreatitis can lead to the proliferation of bacteria in the bile ducts and their entry into the liver through the portal venous system, causing liver abscesses. 2. Intrahepatic Infection: S…	0	1
What are the characteristics of somatic abdominal pain?	Somatic abdominal pain, also known as functional abdominal pain, is a clinical symptom characterized by the following aspects: 1. Pain Sensation: Somatic abdominal pain typically presents as chronic or recurrent abdominal pain, which can be varied in nature, such as dull, mild, or colicky pain, but usually does not have a clear underlying organic lesion in the abdominal cavity. 2. Unfixed Locatio…	Somatic abdominal pain refers to discomfort in the abdomen caused by diseases or abnormalities of the abdominal organs. Its characteristics include: 1. Uncertain Location: The pain from somatic abdominal pain is often difficult to pinpoint and may appear alternately in different areas of the abdomen or affect the entire abdomen. 2. Duration: Somatic abdominal pain can be long-lasting, intermitten…	1	1
How to differentiate biliary tract diseases from other diseases in clinical diagnosis? What are its characteristic manifestations?	In clinical diagnosis, the differential diagnosis of biliary diseases usually requires consideration of multiple factors, including medical history, clinical manifestations, laboratory tests, and imaging studies. When differentiating from other diseases, the main considerations may include: 1. **Liver Diseases**: Such as hepatitis or liver cirrhosis. These conditions may also present with jaundic…	In clinical diagnosis, biliary diseases need to be differentiated from other conditions, commonly including gallstones, cholecystitis, cholangitis, and pancreatitis, among others. The characteristic manifestations of biliary diseases include: 1. Abdominal Pain: Biliary diseases often present with pain or discomfort in the right upper abdomen, which may be accompanied by radiating pain to the shou…	1	1
What are the roles and precautions of endoscopy and pathological biopsy as auxiliary examinations for gelatinous bowel disease?	Endoscopy and pathological biopsy play a crucial role in the auxiliary diagnosis of celiac disease (also known as gluten-sensitive enteropathy). These procedures allow doctors to directly observe the intestinal lesions and obtain tissue samples for pathological analysis. 1. Endoscopy (usually small bowel endoscopy): - Function: Endoscopy enables doctors to examine the small intestinal mucosa in d…	For the auxiliary examination of celiac disease, endoscopy and pathological biopsy are of great importance. The specific functions and precautions are as follows: 1. Functions of endoscopy: - It allows for direct observation of the intestinal mucosa, including changes in appearance, ulcers, bleeding, and other lesions. - It enables the collection of biopsy specimens for further histopathological …	1	1
What are the clinical characteristics of patients with secondary liver cancer?	Secondary liver cancer, also known as metastatic liver cancer, occurs when malignant tumors from other parts of the body spread to the liver through the bloodstream, lymphatic system, or direct invasion. The clinical manifestations in patients can vary depending on the type of primary tumor, the extent of metastasis, the condition of liver function, and individual patient differences. Here are so…	When a patient has secondary liver cancer, the clinical manifestations may exhibit the following characteristics: 1. Abnormal liver function: Patients may experience symptoms of liver dysfunction such as jaundice, fatigue, and loss of appetite. 2. Hepatomegaly: There may be significant liver enlargement, leading to abdominal distension. 3. Abdominal pain: Patients may experience discomfort or pai…	1	1
What viral infections are associated with the occurrence of esophageal cancer, especially the viral models related to esophageal squamous cell carcinoma?	Current research suggests that the occurrence of esophageal cancer may be related to certain viral infections, particularly in the case of esophageal squamous cell carcinoma. While the specific viral types associated with esophageal cancer are not yet fully understood, some studies have suggested a possible link between human papillomavirus (HPV) and the development of esophageal squamous cell ca…	Esophageal cancer is a malignant tumor that may be influenced by a variety of factors, including viral infections. The types of viruses associated with esophageal squamous cell carcinoma are primarily human papillomaviruses (HPV). HPVs are a common group of viruses, and their infections have been linked to the development of various malignant tumors, including esophageal squamous cell carcinoma. …	1	1
What is the incidence rate of diabetes after liver transplantation, and what is the threshold of glycosylated hemoglobin when treatment needs to be started?	The incidence of diabetes after liver transplantation can vary due to individual differences, post-transplant management, and preventive measures. It is generally believed that about 20% to 50% of liver transplant recipients may develop diabetes. This percentage may be influenced by various factors, including genetic susceptibility, the use of immunosuppressive medications, and the lifestyle post…	The incidence rate of diabetes after liver transplantation is 20-40%, which is higher than the incidence rate of diabetes in the general population. For diabetes after liver transplantation, the standard of treatment is usually to determine whether to start treatment according to the level of glycosylated hemoglobin (HbA1c). Generally speaking, when the glycated hemoglobin (HbA1c) reaches 7% or a…	0	1
How to conduct PPI test for the diagnosis of gastroesophageal reflux disease and what its results may mean?	The PPI (Proton Pump Inhibitors) trial is a method used in the diagnosis of Gastroesophageal Reflux Disease (GERD) to assess whether gastric acid secretion is reduced and whether symptoms are improved. The trial typically involves the following steps: 1. **Trial Initiation**: Patients usually take high-dose PPI medication, such as omeprazole, lansoprazole, or esomeprazole, under the guidance of a…	Gastroesophageal Reflux Disease (GERD) is a common digestive system disorder, with common symptoms including a burning sensation behind the sternum, acid regurgitation, and belching. The PPI trial is one method used to diagnose GERD, utilizing proton pump inhibitors (PPIs) to assess whether a patient's symptoms are related to gastric acid. The steps for conducting a PPI trial are as follows: 1. A…	1	1
What is gastritis and what are its classification criteria	Gastritis refers to the inflammation of the gastric mucosa and is one of the common conditions in the digestive system. The classification of gastritis typically depends on various factors, including etiology, course of disease, pathological changes, and clinical manifestations. Here are some common classification methods: 1. **Classification by Etiology**: - **Acute Gastritis**: Usually caused b…	Gastritis is a disease characterized by inflammation of the gastric mucosa, and common symptoms include stomach discomfort, abdominal pain, nausea, vomiting, and indigestion. Based on the etiology and pathological manifestations, gastritis can be classified into two types: acute gastritis and chronic gastritis. 1. Acute Gastritis: Acute gastritis is usually caused by factors such as food poisonin…	1	1
What are the characteristic manifestations and cancer risk of Peutz Jeghers syndrome (PJS)? What aspects does its treatment strategy include?	Peutz-Jeghers Syndrome (PJS) is a rare hereditary intestinal disease characterized by the following features: 1. **Pigmentation of the skin and mucous membranes**: Patients typically have dark brown or black pigmented spots on areas such as the lips, gums, buccal mucosa, and nail beds. These are the hallmark signs of PJS. 2. **Gastrointestinal polyps**: PJS patients develop multiple polyps within…	Peutz-Jeghers Syndrome (PJS) is a rare genetic disease characterized by mucocutaneous pigmentation and multiple polyps. The characteristic manifestations and cancer risk of PJS are as follows: 1. Characteristic Manifestations: - Mucocutaneous Pigmentation: Patients often have black or dark brown spots or patches on the oral mucosa, lips, face, and other mucosal surfaces. - Multiple Polyps: These …	0	1
What are the causes and characteristics of idiopathic gastroparesis?	Idiopathic gastroparesis, also known as functional gastroparesis, is a clinical syndrome characterized by a dysfunction in the motility of the stomach, presenting as delayed gastric emptying without any evident organic lesions. The exact etiology is not yet fully understood but may be related to the following factors: 1. Neurological abnormalities: Idiopathic gastroparesis may be associated with …	Idiopathic gastroparesis refers to an unexplained disorder of gastric emptying, and its etiology is currently not fully understood. It is generally believed that it may be related to factors such as neurological dysfunction, abnormal gastric muscle function, and impaired gastric nerve conduction. The characteristics of idiopathic gastroparesis include: 1. Digestive disorders: Patients often exper…	1	1
What are the serious complications that may require surgical treatment when pseudomembranous colitis occurs?	Pseudomembranous colitis is a serious intestinal inflammation that is usually caused by Clostridium difficile. Surgery may need to be considered when the following severe complications arise: 1. Intestinal perforation: Pseudomembranous colitis can lead to severe inflammation of the intestinal wall, which may result in perforation. This requires urgent surgical repair to prevent the spread of infe…	Surgical treatment may be necessary when the following serious complications occur in pseudomembranous colitis: 1. Intestinal perforation: When pseudomembranous colitis is severe, it can cause damage to the intestinal wall, resulting in perforation that requires surgical repair. 2. Peritonitis: When inflammation caused by pseudomembranous colitis is severe, it can affect the peritoneum and form p…	1	1
For immune regulation therapy of liver failure, what situations would consider using adrenal cortex hormones, and at what stage would thymosin alpha 1 be used?	In the treatment of liver failure, immunomodulatory therapy is an important component. Corticosteroids such as hydrocortisone or dexamethasone are typically considered for use in the following situations: 1. Early stages of hepatic encephalopathy: Hepatic encephalopathy due to liver failure is a common indication for the use of corticosteroids, which may reduce the production and absorption of in…	Immunomodulatory therapy for liver failure is a complex field, in which adrenal cortex hormones and thymosin alpha 1 play important roles. Generally speaking, the use of adrenal cortex hormones may be considered in the following situations: 1. Autoimmune hepatitis (autoimmune hepatitis is one of the common causes of liver failure): Hormones can alleviate inflammation and damage by inhibiting the …	1	1
What is the purpose of performing a colonoscopy?	The main purposes of performing a colonoscopy are: 1. Diagnosing Colon Diseases: A colonoscopy allows doctors to identify various colon conditions, including inflammatory bowel diseases (such as Crohn's disease and ulcerative colitis), colon polyps, intestinal infections, and intestinal tumors. 2. Screening for Colon Cancer: It is an important tool for early screening of colon cancer because it a…	A colonoscopy is an endoscopic examination that involves inserting a long, flexible tube-like instrument called a colonoscope into the rectum to directly observe the inside of the colon. The main purposes of performing a colonoscopy include: 1. Detecting Colon Diseases: A colonoscopy can help doctors detect colon conditions such as colitis, ulcerative colitis, Crohn's disease, polyps, tumors, and…	0	1
What are the preferred PPI drugs for refractory GERD and how can they be further evaluated and treated?	For refractory GERD (Gastroesophageal Reflux Disease), the preferred proton pump inhibitors (PPIs) are typically the highest doses of omeprazole, lansoprazole, pantoprazole, rabeprazole, or esomeprazole. These medications help reduce gastric acid secretion, thereby alleviating the symptoms of GERD. If a patient's symptoms persist or recur despite appropriate PPI treatment, further evaluation and …	For refractory GERD (Gastroesophageal Reflux Disease), the preferred proton pump inhibitor (PPI) medication is often Pantoprazole. Pantoprazole is a potent PPI drug commonly used to treat the symptoms of GERD. For patients with refractory GERD, further evaluation and treatment are necessary. Here are some possible additional steps: 1. Confirming the Diagnosis: It's essential to confirm whether th…	1	1
What is the principle and positive result of conducting an H2 breath test?	The H2 breath test, also known as the hydrogen breath test or lactose intolerance test, is a method for detecting gastrointestinal function and certain digestive tract diseases. The principle is based on the fermentation of undigested carbohydrates (such as lactose) by bacteria in the intestine. When these bacteria break down undigested food components, hydrogen gas is produced. This hydrogen gas…	H2 breath test is a diagnostic method for intestinal bacterial overgrowth (SIBO). The principle is that bacteria in the human digestive tract produce hydrogen gas. In the H2 breath test, patients will drink a certain amount of glucose or other substances that can be fermented by bacteria on an empty stomach, and then detect the concentration of exhaled hydrogen gas through breath samples. A posit…	1	1
What is the role of fasting and gastrointestinal decompression in the internal medicine treatment of moderate to severe acute pancreatitis and severe acute pancreatitis?	For moderate to severe acute pancreatitis and severe acute pancreatitis, fasting and gastrointestinal decompression are very important measures in medical treatment. The purpose of fasting is to reduce the secretion of pancreatic juice, as food and gastric acid stimulate the pancreas to secrete digestive enzymes, which can exacerbate the inflammatory response and autodigestion during acute pancre…	For moderate to severe acute pancreatitis and severe acute pancreatitis, fasting and gastrointestinal decompression have the following effects: Alleviate the burden on the pancreas: Fasting and gastrointestinal decompression can reduce gastrointestinal motility and secretion, decrease the stimulation of digestive enzymes, and thus alleviate the burden on the pancreas, which is beneficial for the …	0	1
What abnormal features can abdominal and lumbar X-rays reveal when examining retroperitoneal tumors?	When conducting checks for retroperitoneal tumors, abdominal and lumbar X-rays can reveal some abnormal characteristics, but they may not be the first choice for diagnosing retroperitoneal tumors due to the limited sensitivity of X-rays, especially for early or smaller tumors. However, here are some abnormalities that X-rays might show: 1. **Mass or abnormal shadow**: If the tumor is large enough…	When conducting checks for retroperitoneal tumors, abdominal and lumbar X-rays can reveal the following abnormal characteristics: 1. Bone destruction: The tumor may erode or destroy the vertebrae of the lumbar spine or abdominal bones, presenting as osteoporosis, fractures, or bone destruction. 2. Osteophyte growth: The tumor may cause the growth of osteophytes, which appear as bone hyperplasia o…	1	1
What surgical and non-surgical treatments are available for chronic mesenteric ischemia?	Treatment options for chronic mesenteric ischemia typically include both surgical and non-surgical methods. Non-surgical treatment focuses on improving circulation and controlling symptoms and may include: 1. Medication: The use of antiplatelet agents (such as aspirin), anticoagulants (such as warfarin), vasodilators, and medications for atherosclerosis to reduce thrombosis and improve vascular p…	For chronic mesenteric ischemia, treatment options include surgical and non-surgical approaches. Here are the common surgical methods and non-surgical treatment options: Surgical Treatment: 1. Mesenteric Angioplasty: Repairing or reconstructing the affected mesenteric vessels through interventional or open surgery to restore normal blood flow. 2. Mesenteric Bypass Surgery: Performing bypass surge…	1	1
What is the definition and common accompanying symptoms of upper abdominal burning sensation in functional dyspepsia	Functional dyspepsia (FD) is a common digestive system disorder, and upper abdominal burning sensation is one of its frequent symptoms. The upper abdominal burning sensation, typically defined as discomfort or pain with a burning nature located from the lower sternum to the upper abdomen, may be related to excessive stomach acid or gastric mucosal irritation. This sensation may worsen after eatin…	The upper abdominal burning sensation in functional dyspepsia refers to a burning or scalding sensation that patients experience in the upper abdomen, usually in the area of the stomach or esophagus. This symptom is often related to eating and may be accompanied by the following common symptoms: 1. Acid reflux: Patients may feel the backflow of stomach acid or stomach contents into the esophagus,…	1	1
What are the laboratory tests involved in evaluating liver enzyme abnormalities?	When assessing abnormal liver enzymes, a series of laboratory tests are typically conducted to determine liver function and possible lesions. These tests include: 1. **Alanine Aminotransferase (ALT)**: ALT is mainly found in the liver, and its levels rise when the liver is damaged. 2. **Aspartate Aminotransferase (AST)**: AST is found not only in the liver but also in other tissues such as the he…	When evaluating abnormal liver enzymes, laboratory tests typically involve the following items: 1. Alanine Aminotransferase (ALT): ALT is a liver-specific enzyme, and its levels rise when the liver is damaged. 2. Aspartate Aminotransferase (AST): AST is also a liver enzyme, but it is also present in other tissues. AST levels also increase with liver disease. 3. Alkaline Phosphatase (ALP): ALP is …	1	1
What treatment methods are usually used for esophageal cancer patients who cannot undergo surgery or radiotherapy, and what is their effectiveness?	For patients with esophageal cancer who are unable to undergo surgery or radiotherapy, alternative or adjuvant treatment methods are often considered. Chemotherapy is a common choice, especially for advanced or metastatic esophageal cancer. Chemotherapy can kill cancer cells or prevent their growth by using one or more drugs, but its effectiveness varies depending on individual differences and th…	For patients with esophageal cancer who cannot undergo surgery or radiation therapy, chemotherapy is usually considered as a treatment method. Chemotherapy can control the growth and spread of cancer cells through medication, thereby slowing down the progression of the disease. However, it should be noted that the therapeutic effect of chemotherapy on esophageal cancer varies from person to perso…	1	1
What are the clinical features of acute mesenteric artery thrombosis (SMAT)?	Acute superior mesenteric artery thrombosis (SMAT) is a serious clinical condition that may present with the following characteristics: 1. Sudden severe abdominal pain: This is the most common symptom, often described as intense, persistent, and unbearable pain that can occur in any area of the abdomen but is more commonly seen in the upper middle abdomen or the lower right abdomen. 2. Abdominal …	Acute superior mesenteric artery thrombosis (SMAT) is a rare but serious condition with the following clinical manifestations: 1. Acute abdominal pain: Patients with SMAT often experience severe abdominal pain, which typically occurs suddenly and intensifies over time. 2. Nausea and vomiting: Patients may present with gastrointestinal symptoms such as nausea and vomiting. 3. Abdominal tenderness:…	1	1
What is the main role of PET scanning in imaging examination of pancreatic cancer?	PET (Positron Emission Tomography) scanning plays a primary role in the imaging of pancreatic cancer for detecting and evaluating the activity, size, and location of tumors. It works by injecting a radioactive-labeled glucose analogue called FDG (fluorodeoxyglucose) to map metabolically active tissue in the body, as cancer cells typically have a higher metabolic rate than normal cells. In pancrea…	In the imaging examination of pancreatic cancer, the main role of PET scanning is to help doctors determine the stage of pancreatic cancer and assess the severity of the disease. PET scanning can display the metabolic activity of tumor tissue, help distinguish benign and malignant tumors, and detect the presence of distant metastasis. In addition, PET scans can help determine treatment options, m…	1	1
What are the advantages of EUS in staging digestive tract tumors?	Endoscopic Ultrasound (EUS) offers several advantages in the staging of gastrointestinal tumors, which are primarily evident in the following aspects: 1. Precise depth assessment: EUS can provide an accurate assessment of the depth of tumor invasion, distinguishing whether the tumor is confined to the mucosal layer, submucosal layer, muscular layer, or deeper levels, which is crucial for determin…	Endoscopic Ultrasound (EUS) offers the following advantages in the staging of gastrointestinal tumors: 1. High-resolution imaging: EUS can provide high-resolution images that clearly display the size, shape, and depth of tumors, aiding in the accurate assessment of tumor staging. 2. Good tissue resolution: EUS allows for detailed observation of the tissue structures around the tumor, including ly…	0	1
What are the clinical manifestations of complications of esophageal infectious diseases?	Complications of infectious esophageal diseases may include esophagitis, esophageal ulcer, esophageal stricture, and esophageal perforation, among others. The clinical manifestations of these complications will vary depending on the specific lesion: 1. Esophagitis: Symptoms may include difficulty swallowing (dysphagia), retrosternal pain, acid reflux, belching, nausea, and vomiting. 2. Esophageal…	The complications of infectious esophageal diseases may include the following clinical manifestations: 1. Esophagitis: Esophagitis is a common complication of infectious esophageal diseases, and patients may experience symptoms such as esophageal pain, difficulty swallowing (dysphagia), and sensation of food getting stuck in the throat. 2. Esophageal ulcer: Severe esophageal infection can lead to…	0	1
How to classify intestinal obstruction according to its onset and what is the relationship between them	Intestinal obstruction can be categorized into two types based on the onset: acute and chronic. Acute intestinal obstruction strikes suddenly, and symptoms typically include severe abdominal pain, vomiting, the cessation of passing gas or stool, and abdominal swelling. This type of obstruction requires rapid diagnosis and treatment, as it may lead to intestinal necrosis or other serious complicat…	Intestinal obstruction can be classified into two types based on the onset: acute intestinal obstruction and chronic intestinal obstruction. 1. Acute intestinal obstruction: Acute intestinal obstruction refers to a sudden and severe mechanical blockage of the intestinal lumen, resulting in the abrupt cessation of the passage of contents. It is characterized by a rapid onset, pronounced symptoms, …	0	0
What are the supportive treatment options for severe drug-induced liver disease?	For severe drug-induced liver disease, the choices for supportive treatment typically include the following aspects: 1. Maintenance of fluid and electrolyte balance: Patients may require intravenous fluids to correct dehydration and electrolyte imbalances, especially when symptoms such as nausea, vomiting, or diarrhea are present. 2. Nutritional support: Provision of a high-protein, low-fat diet …	For severe drug-induced liver disease, supportive treatment is very important, mainly including the following choices: 1. Stop drugs that may cause drug-induced liver disease: The primary treatment is to stop drugs that may cause drug-induced liver disease, including stopping the use of drugs or toxins that cause liver damage. 2. Nutritional support: Patients may suffer from malnutrition due to i…	1	1
What are the prognostic factors of Budd Chiari syndrome?	Prognostic factors for Bardet-Biedl Syndrome (BBS) typically include the following aspects: 1. **Severity of symptoms**: The severity of the condition affects the prognosis. Some patients may only have mild symptoms, such as slight obesity or vision problems, while others may suffer from severe multi-system impacts, such as severe obesity, renal insufficiency, or reproductive system abnormalities…	Bardet-Biedl Syndrome is a rare neuromuscular disease characterized by progressive motor neuron pathology and autonomic nervous system dysfunction. The prognostic factors for this syndrome mainly include the following points: 1. Severity of the disease: The severity of the condition directly affects the prognosis. Patients with milder cases may have a more favorable prognosis, while those with mo…	1	1
What are the application scope of endoscopic myomectomy (POEM) in the endoscopic treatment of early gastrointestinal cancer?	Peroral endoscopic myotomy (POEM) is primarily used to treat gastrointestinal disorders, especially esophageal functional disorders such as achalasia. However, its application in the endoscopic treatment of early gastrointestinal cancer is relatively new. The use of POEM in early gastrointestinal cancer is mainly focused on cases that are not suitable for or unwilling to undergo traditional surge…	Transoral endoscopic myomectomy (POEM) is a novel endoscopic treatment technique primarily used to treat smooth muscle layer lesions of the esophagus, such as chronic esophagitis and hiatal hernia. In the endoscopic treatment of early gastrointestinal cancer, the application scope of POEM is relatively limited, mainly including the following situations: 1. Early esophageal cancer: For submucosal …	1	1
What abnormal signs may be observed during physical examination when a patient develops chronic diarrhea?	During a physical examination, when a patient presents with chronic diarrhea, a physician may observe the following abnormal signs: 1. Weight loss: Due to the loss of nutrients from chronic diarrhea, the patient may experience significant weight loss. 2. Abdominal palpation: The abdomen may be found to be soft, sometimes with tenderness, especially in the area of the lesion. There may also be abd…	When patients experience chronic diarrhea, the following abnormal signs may be observed during physical examination: 1. Dehydration symptoms: including dry mouth, poor skin elasticity, sunken eye sockets, reduced urine output, etc. 2. Symptoms of malnutrition: such as weight loss, dry skin, muscle atrophy, etc. 3. Abdominal tenderness or abdominal mass: may indicate the presence of intestinal inf…	0	1
What is the Milan criteria for hepatocellular carcinoma in liver transplant recipients, and what is their 5-year survival rate after transplantation?	The Milan Criteria for hepatocellular carcinoma (HCC) in liver transplant recipients is an important criterion for evaluating suitability for liver transplantation. This standard was proposed by Guido Majno of Italy in 1989, mainly to limit the tumor recurrence rate after transplantation while ensuring long-term survival after surgery. According to the Milan criteria, the indications for liver tr…	The Milan criteria for hepatocellular carcinoma in liver transplant recipients refer to the size and number of liver tumors. According to the Milan criteria, eligible hepatocellular carcinoma should be a single tumor less than 5 centimeters in diameter, or up to three tumors each less than 3 centimeters in diameter. There should also be no vascular invasion or lymph node metastasis. Based on rese…	0	1
What are the clinical symptoms of compression/invasion in retroperitoneal tumors?	The compressive/invasive manifestations of retroperitoneal tumors may cause a range of clinical symptoms, which may include but are not limited to the following: 1. Abdominal lump: Patients may feel a hard lump in the abdomen, which is the most direct sign of tumor growth. 2. Abdominal pain: When a tumor compresses surrounding tissues or nerves, it can cause persistent or intermittent abdominal p…	The compressive/invasive manifestations of retroperitoneal tumors can include the following clinical symptoms: 1. Lumbar or abdominal pain: Due to the tumor compressing or invading surrounding tissues or organs, patients may experience persistent pain in the waist or abdomen. 2. Renal insufficiency: The tumor may compress the kidneys, leading to impaired urine excretion function and symptoms such…	1	1
How do beta drugs affect the indicators of primary biliary cirrhosis, and what are the precautions for their treatment?	Betrate drugs, such as Gemfibrozil and Fenofibrate, are mainly used to treat hyperlipidemia, especially hypertriglyceridemia. They improve lipid metabolism by increasing high-density lipoprotein cholesterol (HDL-C) levels and reducing triglyceride levels. However, for the treatment of primary biliary cirrhosis (PBC), beta drugs are not the preferred drugs because PBC mainly involves autoimmune li…	Bile acid sequestrants, such as cholestyramine and orlistat, are commonly used medications for the treatment of primary biliary cholangitis (PBC). They work by inhibiting the synthesis and secretion of bile within the liver, reducing the accumulation of bile acids, and thereby mitigating the damage caused by cholestasis to the liver. These medications can help improve symptoms caused by cholestas…	1	1
What factors in the body may cause portal vein thrombosis/extrahepatic portal vein obstruction?	Portal vein thrombosis or extrahepatic portal vein obstruction can be caused by a variety of factors, including but not limited to: 1. Venous endothelial injury: Surgery, liver disease, infection, or tumors can lead to damage to the venous endothelium, promoting the formation of thrombi. 2. Stagnation of blood flow: Reduced blood flow in the portal vein, as seen in cirrhosis, portal hypertension,…	The occurrence of portal vein thrombosis/extrahepatic portal vein obstruction may be influenced by various systemic factors, mainly including the following aspects: 1. Hematologic factors: A hypercoagulable state is one of the important causes leading to the formation of portal vein thrombosis. For example, conditions such as increased plasma coagulation factors, erythrocytosis, and thrombocytosi…	0	1
What are the common pathways and frequency sequence of lymphatic metastasis in esophageal cancer?	The lymphatic metastatic pathway of esophageal cancer typically follows a certain order, but please note that accurate details may require consultation of professional medical literature. In general, lymphatic metastasis of esophageal cancer may include the following steps: 1. Initially, cancer cells may metastasize to the lymph nodes within the esophageal wall, commonly referred to as submucosal…	The lymphatic metastasis of esophageal cancer usually occurs along specific pathways, and the common lymphatic metastasis pathways and frequency order are as follows: 1. Periesophageal lymph nodes: The most common lymphatic metastasis pathway is along the lymphatic channels surrounding the esophagus, including upper esophageal hiatal lymph nodes, esophageal hiatal lymph nodes, upper esophageal ly…	1	1
Why is viral hepatitis marker testing necessary in the laboratory examination of liver cirrhosis and its complications?	In the laboratory examination of liver cirrhosis and its complications, the reasons for conducting viral hepatitis marker testing are as follows: 1. Viral hepatitis, particularly Hepatitis B (HBV) and Hepatitis C (HCV), is one of the main causes of liver cirrhosis. By testing for viral hepatitis markers, it can be determined whether cirrhosis is caused by these viral infections, which is crucial …	In the laboratory examination of liver cirrhosis and its complications, viral hepatitis marker testing is crucial for the following reasons: 1. Viral hepatitis is one of the main causes of chronic hepatitis and cirrhosis, particularly Hepatitis B virus (HBV) and Hepatitis C virus (HCV). By detecting viral hepatitis markers, it can be determined whether patients are infected with these viruses, al…	1	1
What are the causes of acute peritonitis?	Acute peritonitis is usually caused by pathological conditions such as infection, inflammation, perforation, or obstruction of organs within the abdominal cavity. The peritoneum becomes inflamed in response to stimulation, and common causes include: 1. Gastrointestinal infection or perforation: Such as acute appendicitis, perforation of a gastric or duodenal ulcer, or bowel rupture following smal…	Acute peritonitis is a type of acute inflammation within the abdominal cavity, and common causes include: 1. Appendicitis: Appendicitis is a common cause of acute abdominal pain, and inflammation of the appendix can lead to involvement of the peritoneum, causing acute peritonitis. 2. Cholecystitis: Cholecystitis is an inflammation of the gallbladder, and if the inflammation spreads to the periton…	1	1
If a patient has ascites but a negative shifting dullness, how can one differentiate myxoma through imaging examinations and needle biopsy?	In differentiating ascites from myxoma, a negative shifting dullness suggests that the ascites may be minimal or unevenly distributed. In such cases, other ancillary diagnostic methods are needed to clarify the diagnosis. Imaging examinations and needle biopsy are commonly used methods: 1. **Imaging Examinations**: - **Ultrasonography**: Ultrasound is the preferred method for initial screening of…	For patients with ascites but negative shifting dullness, the differential diagnosis of myxoma may require a combination of imaging examinations and needle biopsy methods: 1. Imaging Examinations: - Abdominal Ultrasonography: Ultrasonography can help assess the nature, distribution, and possible causes of ascites. In the case of myxoma, ultrasound may reveal abnormal cystic masses within the asci…	1	1
The main treatment measures for liver cirrhosis cardiomyopathy are what, and does it mention the presence of specific treatment methods?	The main treatment measures for cirrhotic cardiomyopathy typically include controlling the progression of liver cirrhosis, improving cardiac function, and providing symptomatic and supportive care. Since cirrhotic cardiomyopathy is caused by the impact of liver disease on cardiac function, the focus of treatment is first on treating the cirrhosis itself, which includes limiting alcohol intake (if…	The main treatment measures for cirrhotic cardiomyopathy include controlling the primary disease (such as cirrhosis), improving cardiac function, alleviating symptoms, and preventing complications. Conventional treatment measures primarily include: 1. Controlling the primary disease: Actively treating the underlying causes of cirrhosis, such as abstaining from alcohol and treating hepatitis. 2. H…	0	0
What are the indications, adverse reactions, and contraindications for ESWL treatment of cholelithiasis?	ESWL (Extracorporeal Shock Wave Lithotripsy) is a method for treating cholelithiasis that uses high-energy shock waves focused on stones in the gallbladder or bile ducts to break them into small particles for easier elimination. Here is the relevant information on ESWL treatment for cholelithiasis: **Indications:** 1. Gallbladder stones: Suitable for single or multiple cholesterol stones, typical…	ESWL (Extracorporeal Shock Wave Lithotripsy) is a non-invasive treatment commonly used for cholelithiasis. Here is information on the indications, adverse reactions, and contraindications for ESWL treatment of gallstones: 1. Indications: - Gallstones with a diameter of less than 3 cm - Single or a small number of gallstones - Patients with soft gallstones or gallstones of low density - Patients w…	1	1
When digestive system diseases are classified by the affected organ, what are the main clinical symptoms and common diseases listed?	Digestive system diseases, when classified by the affected organ, may involve multiple organs including the esophagus, stomach, small intestine, large intestine, liver, biliary tract, and pancreas. Each organ's disease has its specific clinical symptoms and common diseases. Here are some of the main symptoms and common diseases: 1. Esophageal diseases: Common symptoms include difficulty swallowin…	When digestive system diseases are classified by the affected organ, the main clinical symptoms and common diseases are as follows: 1. Esophageal Diseases: - Main Clinical Symptoms: Difficulty swallowing, chest pain, symptoms of gastroesophageal reflux disease (such as heartburn, belching, vomiting, etc.) - Common Diseases: Esophagitis, esophageal ulcer, esophageal cancer, etc. 2. Gastric Disease…	0	0
How can one prevent the occurrence of gastric cancer?	To prevent the occurrence of gastric cancer, the following measures can be taken: 1. Healthy Diet: Maintain a balanced diet, eat more fresh vegetables and fruits, consume adequate dietary fiber, and reduce the intake of high-salt, pickled, and smoked foods, as these may contain carcinogens such as nitrosamines. 2. Control Weight: Avoid obesity and maintain a healthy weight, as being overweight or…	There are several methods to prevent the occurrence of gastric cancer, including: 1. Healthy Eating: Increase the intake of fresh fruits, vegetables, and whole grains, reduce the consumption of red and processed meats, and limit the intake of salt and smoked foods. 2. Quit Smoking and Moderate Alcohol Consumption: Chronic heavy drinking and smoking are risk factors for gastric cancer. Quitting sm…	0	1
In the treatment of intestinal obstruction, how should the balance of water, electrolytes, and acid-base, as well as gastrointestinal decompression, be addressed?	In the case of intestinal obstruction, the management of water, electrolyte, and acid-base balance, as well as gastrointestinal decompression, is a crucial aspect of treatment. Firstly, intestinal obstruction can lead to the loss of water and electrolytes, especially due to vomiting, fluid accumulation in the intestinal lumen, and impaired absorption by the intestinal wall, which may result in de…	In the treatment of intestinal obstruction, managing water, electrolyte, and acid-base balance, as well as gastrointestinal decompression, is a critical aspect. Here are the general methods for addressing these issues: 1. Water, Electrolyte, and Acid-Base Balance: - Fluid and Electrolyte Replacement: Patients with intestinal obstruction are prone to dehydration and electrolyte disorders, so intra…	1	1
How should patients with liver failure manage electrolyte and acid-base balance issues?	Management of electrolyte and acid-base balance in patients with liver failure requires careful and individualized approach, as the liver plays a crucial role in maintaining these balances. When liver function is impaired, it may fail to properly synthesize and secrete bile, as well as clear toxins and metabolic waste from the body, leading to electrolyte disorders and acid-base imbalances. Here …	Patients with liver failure require close monitoring of their serum electrolyte levels and acid-base status when managing electrolyte and acid-base balance issues, with timely adjustments to the treatment plan. Here are some recommendations: 1. Electrolyte Balance Management: Common electrolyte abnormalities in patients with liver failure include hyponatremia, hyperkalemia, and hypomagnesemia. Ad…	1	1
What are the endoscopic treatment measures for acute biliary pancreatitis?	The main endoscopic treatment for acute biliary pancreatitis involves Endoscopic Retrograde Cholangiopancreatography (ERCP) and potential biliary interventions. ERCP allows doctors to examine and treat issues within the bile and pancreatic ducts, such as stones or obstructions. In the case of acute biliary pancreatitis, if there are bile duct stones, endoscopic procedures can be performed to extr…	Endoscopic treatment measures for acute biliary pancreatitis primarily include Endoscopic Retrograde Cholangiopancreatography (ERCP) and endoscopic biliary drainage. During ERCP, a doctor guides a catheter through the endoscope and into the duodenum, then injects a contrast agent to visualize the pancreatic and bile ducts, and performs treatments such as drainage and removal of bile duct stones. …	0	1
Which factors can lead to duodenal inflammation and changes in mucosal permeability in functional dyspepsia?	Factors that may lead to duodenal inflammation and changes in mucosal permeability in functional dyspepsia (FD) can be multifaceted. Although specific knowledge provisions are not provided, these factors can be analyzed based on existing medical research and understanding: 1. **Dietary Factors**: Irregular eating habits and excessive consumption of spicy, greasy, or irritating foods may stimulate…	Functional dyspepsia is a common digestive system issue, and duodenal inflammation and changes in mucosal permeability are among its manifestations. Here are the factors that may lead to duodenal inflammation and altered mucosal permeability in functional dyspepsia: 1. Dietary Factors: Consuming excessive amounts of greasy, spicy, or irritating foods, as well as eating too quickly or irregularly,…	0	1
What are the gastrointestinal symptoms in patients with liver cancer?	Liver cancer patients may experience a range of gastrointestinal symptoms, which may include but are not limited to: 1. Indigestion: Patients may feel bloated, have a loss of appetite, nausea, or vomiting. 2. Abdominal Pain: Liver cancer can cause pain in the upper right or upper abdomen, which can be persistent or colicky. 3. Weight Loss: Due to loss of appetite and issues with digestion and abs…	Gastrointestinal symptoms in patients with liver cancer can include: 1. Indigestion: Patients may experience a loss of appetite, nausea, vomiting, and bloating as symptoms of indigestion. 2. Abdominal Pain: Patients may feel persistent or intermittent abdominal discomfort or pain, which may sometimes radiate to the back or shoulders. 3. Diarrhea or Constipation: Patients may experience diarrhea o…	1	1
The symptoms and definition of duodenal stenosis are as follows.	Duodenal stasis, also known as duodenal obstruction or intestinal blockage, refers to a condition where the patency of the duodenum is obstructed due to various reasons, preventing the contents from passing normally. The symptoms and definition of this condition typically include the following aspects: 1. Gastrointestinal motility disorder: Patients may experience upper abdominal discomfort, a se…	Duodenal obstruction refers to a condition where the lumen of the duodenum is blocked by a foreign body or lesion, preventing the smooth passage of food, digestive juices, and other substances. The main symptoms include: 1. Abdominal pain: Characterized by severe, colicky pain often located around the umbilical area or upper abdomen, which may be accompanied by a feeling of bloating. 2. Nausea an…	1	1
What are the main clinical symptoms and common diseases of biliary tract disorders?	The main clinical symptoms and common diseases of biliary tract disorders include, but are not limited to, the following points: 1. **Biliary Colic**: This is the most common symptom of biliary tract disorders, characterized by severe, episodic pain in the upper right or upper abdomen that may radiate to the right shoulder or back. It often occurs after consuming fatty foods or at night. 2. **Jau…	The main clinical symptoms of biliary tract diseases include: 1. Abdominal Pain: Biliary colic is the most common symptom, often occurring in the upper right abdomen, lasting for a prolonged period, and may be accompanied by nausea and vomiting. 2. Jaundice: Due to biliary obstruction, bile cannot flow into the intestines, causing an increase in bilirubin in the blood, which leads to jaundice of …	1	1
The classification of gastrointestinal bleeding is based on what criteria, and what are its clinical manifestations and mortality rate?	The classification of gastrointestinal bleeding is primarily based on the location, etiology, severity, and clinical manifestations of the bleeding. Typically, gastrointestinal bleeding is divided into upper gastrointestinal bleeding (UGIB) and lower gastrointestinal bleeding (LGIB). Upper gastrointestinal bleeding refers to bleeding from the esophagus, stomach, duodenum, biliary tract, or pancre…	The classification of gastrointestinal bleeding is primarily based on the location of the bleeding, divided into upper gastrointestinal bleeding and lower gastrointestinal bleeding. Upper gastrointestinal bleeding usually refers to bleeding that occurs in the esophagus, stomach, or duodenum, while lower gastrointestinal bleeding refers to bleeding that occurs in the colon or rectum. The clinical …	1	1
The urine radioactive content range for normal individuals and those with absorption defects in the Vitamin B12 absorption test (Schilling test) is, respectively, how much?	The Vitamin B12 absorption test, also known as the Schilling test, is a diagnostic test used to evaluate the body's ability to absorb Vitamin B12. Under normal circumstances, when radioactive-labeled Vitamin B12 is ingested orally, the majority (about 90%) is absorbed and enters the bloodstream in the forms of methylcobalamin and cyanocobalamin. Subsequently, the unabsorbed Vitamin B12 is excrete…	In the Vitamin B12 absorption test (Schilling test), the range of radioactive content in the urine of normal individuals is usually 0-7%. For those with absorption defects, the radioactive content in the urine is higher than the normal range, typically above 7%. These values are used to assess the absorption of Vitamin B12 in the digestive system and help doctors determine whether a patient has a…	2	1
The definition, types, and common population affected by portal vein thrombosis are what?	Portal vein thrombosis refers to the formation of blood clots within the portal vein system, which impedes the normal flow of blood. This condition can occur in the main portal vein or its branches, affecting the blood supply to the liver and potentially leading to serious complications such as liver failure, splenic hyperfunction, and gastrointestinal bleeding. The types of portal vein thrombosi…	Portal vein thrombosis refers to the formation of blood clots within the portal vein system, typically occurring in the lumen of the portal vein and its branches. The portal vein is a crucial vessel connecting the intestines and the liver, and thrombosis can affect the blood supply and function of the liver. Portal vein thrombosis is mainly classified into two types: 1. Acute portal vein thrombos…	0	1
What are the symptoms of hypoglycemia in insulinomas?	An insulinoma is a type of pancreatic endocrine tumor that secretes excessive amounts of insulin, leading to low blood sugar levels and causing hypoglycemic symptoms. Symptoms of hypoglycemia may include: 1. Hunger 2. Palpitations or a rapid heartbeat 3. Dizziness or headaches 4. Fatigue or weakness 5. Sweating, especially at night or after exercise 6. Confusion or difficulty concentrating 7. Irr…	An insulinoma is a tumor in the pancreas that produces excessive insulin, leading to low blood sugar levels. Hypoglycemia symptoms can vary from person to person, but common symptoms include: 1. Dizziness, vertigo 2. Feeling weak, fatigued 3. Palpitations, a racing heart 4. Sweating, cold sweats 5. Hunger 6. Tremors or shakiness 7. Blurred vision 8. Anxiety, irritability 9. Nausea, vomiting 10. C…	0	0
For the treatment of retroperitoneal tumors, what methods are usually adopted, how to choose the surgical approach, and how to manage postoperative care?	The treatment for retroperitoneal tumors typically involves a variety of methods, mainly including surgery, radiotherapy, and chemotherapy, as well as potential targeted therapy and immunotherapy. The choice of surgery is usually based on the size, location, extent of invasion of the tumor, and the overall health status of the patient. When selecting a surgical strategy, doctors consider whether …	The treatment for retroperitoneal tumors typically involves surgery, radiotherapy, and chemotherapy. Surgery is one of the primary methods for treating retroperitoneal tumors. The principles for surgical selection depend on the type, size, location of the tumor, and the overall condition of the patient. Generally, the choice of surgery needs to consider the following aspects: 1. Nature of the tum…	1	1
The mechanism of action of intravenous gamma globulin in the treatment of pseudomembranous enteritis is what?	The mechanism of action of Intravenous Immunoglobulin (IVIG) in the treatment of pseudomembranous enteritis includes the following aspects: 1. Anti-infective effects: IVIG contains a broad spectrum of antimicrobial antibodies that can neutralize viruses, bacteria, and certain fungi, thereby reducing the number of pathogens causing pseudomembranous enteritis and alleviating infectious symptoms. 2.…	The mechanisms by which Intravenous Immunoglobulin (IVIG) treats pseudomembranous enteritis mainly include the following aspects: 1. Neutralizing toxins: The primary pathogen causing pseudomembranous enteritis is the anaerobic bacterium Clostridium difficile, which produces enterotoxins. These toxins are the main cause of intestinal inflammation and damage. The antibodies in IVIG can bind to the …	1	1
The classification of primary small intestinal tumors is based on their histological origin, and they can be categorized into several types.	The classification of primary small intestinal tumors is mainly based on the histological type and anatomical location of the tumor. Histological type refers to the origin and morphological characteristics of the tumor cells, which can be divided into benign tumors and malignant tumors. Benign tumors include polyps, adenomas, leiomyomas, fibromas, etc., while malignant tumors include adenocarcino…	The classification of primary small intestinal tumors is usually based on the histological type and site of origin. According to the histological type, primary small intestinal tumors can be categorized into several types: 1. Adenocarcinoma: Originating from the epithelial cells of the small intestinal mucosa, it is the most common type of malignant small intestinal tumor. 2. Carcinoid tumor: Ori…	2	2
The diagnostic criteria for intestinal lymphangiectasia include what aspects?	Intestinal lymphangiectasia, also known as chylous diarrhea, is a rare digestive system disease that primarily affects the lymphatic vessels, especially those in the small intestine. The diagnostic criteria typically include the following aspects: 1. Clinical presentation: Patients usually exhibit symptoms such as abdominal pain, bloating, and steatorrhea (visible oil droplets in the stool). Long…	The diagnosis of intestinal lymphangiectasia primarily relies on clinical presentation, laboratory tests, and imaging studies. The following are the diagnostic criteria for intestinal lymphangiectasia: 1. Clinical presentation: Patients may experience symptoms such as diarrhea, abdominal bloating, abdominal pain, steatorrhea, and protein loss. Physical examination may reveal signs of malnutrition…	0	0
Microecological agents act on the digestive system by regulating the intestinal flora; the main types include the following.	Microecological agents, also known as probiotics or prebiotics, are a category of preparations that can regulate the host's intestinal microecological balance, promote the growth of beneficial bacteria, and thereby improve the health of the digestive system. They act on the digestive system in the following ways: 1. **Competitive Exclusion**: Active strains in microecological agents compete with …	Microecological agents refer to products containing beneficial菌群 (probiotics) that promote digestive system health by supplementing and maintaining the balance of the intestinal microecosystem. These beneficial bacteria can improve the structure of the intestinal flora, inhibit the growth of harmful bacteria, enhance the function of the intestinal barrier, regulate the immune system, and promote …	1	1
